# Supplementary material for: The effect of different carbon materials’ addition on the biomethane production from food waste
Source: Sci Rep. 2025 May 28;15:18728. doi: 10.1038/s41598-025-02564-0 (PMC12120076; doi:10.1038/s41598-025-02564-0)
Supplement: Supplementary file 1 — Supplementary Material 1 [file 41598_2025_2564_MOESM1_ESM.xlsx]

## Sheet: Godzinowe
Mc, %	Ts, %	Vs, %	AMPTS "NEW"
96.4362	3.56375	62.0932		Control (Innoculum) (P)			Control + Food Waste (PO)			Control + Food Waste + Toryfikat 240 (POT)			Control + Food Waste + Piroliza 600 (POP)			Control + Food Waste + HTC 240 (POH)
Mcglu, %	Tsg, %	Vsg, %	Reactor's no., AMPTS "Old"	1	2	3	4	5	6	7	8	9	10	11	12	13	14	15
0	100	92.4221	Digestate (wet), g	400	400	400	400	400	400	400	400	400	400	400	400	400	400	400
			Digestate (total solids), g	14.255	14.255	14.255	14.255	14.255	14.255	14.255	14.255	14.255	14.255	14.255	14.255	14.255	14.255	14.255
Odpady żywności	ISR		Digestate (volatile solids), g	8.85139	8.85139	8.85139	8.85139	8.85139	8.85139	8.85139	8.85139	8.85139	8.85139	8.85139	8.85139	8.85139	8.85139	8.85139
4.42569	2.00005		Substrate (wet), g	0	0	0	4.78846	4.78846	4.78846	4.78846	4.78846	4.78846	4.78846	4.78846	4.78846	4.78846	4.78846	4.78846
			Substrate (total solids), g	0	0	0	4.78846	4.78846	4.78846	4.78846	4.78846	4.78846	4.78846	4.78846	4.78846	4.78846	4.78846	4.78846
			Substrate (volatile solids), g	0	0	0	4.42559	4.42559	4.42559	4.42559	4.42559	4.42559	4.42559	4.42559	4.42559	4.42559	4.42559	4.42559
			Biochar (wet), g	0	0	0	2	2	2	2	2	2	2	2	2	2	2	2
			ISR	#DIV/0!	#DIV/0!	#DIV/0!	2.00005	2.00005	2.00005	2.00005	2.00005	2.00005	2.00005	2.00005	2.00005	2.00005	2.00005	2.00005
			Dawka biowęgla, g×L-1				5	5	5	5	5	5	5	5	5	5	5	5		biochemiczny produkcja metanu
																				BMP
		NEW AMPTS																			Control (C)				Control + Food Waste (C+F)				Control + Food Waste + Torrefaction 240 (C+F+T)				Control + Food Waste + Pyrolysys 600 (C+F+P)				Control + Food Waste + HTC 240 (C+F+H)
		Hour	Days	K1	K2	K3	O1	O2	O3	O+T1	O+T2	O+T3	O+B1	O+B2	O+B3	O+H1	O+H2	O+H3		Days	(P)1, ml×gVS-1	(P)2, ml×gVS-1	(P)3, ml×gVS-1	Average (P), ml.gVS-1	(C+F)1 ml×gVS-1	(C+F)2 ml×gVS-1	(C+F)3 ml×gVS-1	Average (C+F), ml×gVS-1	(C+F+T)1 ml×gVS-1	(C+F+T)2 ml×gVS-1	(C+F+T)3 ml×gVS-1	Average (C+F+T), ml×gVS-1	(C+F+P)1 ml×gVS-1	(C+F+P)2 ml×gVS-1	(C+F+P)3 ml×gVS-1	Average (C+F+P), ml×gVS-1	(C+F+H)1 ml×gVS-1	(C+F+H)2 ml×gVS-1	(C+F+H)3 ml×gVS-1	Average (C+F+H), ml×gVS-1
		0	1	0	0	0	0	0	0	0	0	0	0	0	0	0	0	0	0	0	0	0	0	0	0	0	0	0	0	0	0	0	0	0	0	0	0	0	0	0
		1	1	9.3	16.7	16.7	30.2	28.1	23.1	34.9	0.1	36.5	35.8	30.7	25.8	30.4	37	30.8	1	0.0104167	1.05068	1.88671	1.88671	1.60803	3.6078	3.13329	2.0035	2.91486	4.66981	-3.19355	5.03134	4.85057	4.87317	3.72078	2.61359	4.29698	3.65299	5.14432	3.74338	4.18023
		2	1	14.6	24.8	25	51.4	49.7	41.1	58	0.3	58.7	60	50.2	26.5	50.6	59.2	50.6	2	0.0208333	1.64946	2.80182	2.82442	2.42523	6.76369	6.37956	4.43632	5.85986	8.25502	-4.78279	8.41319	8.3341	8.70693	6.49254	1.13732	7.59974	6.58292	8.52617	6.58292	7.23067
		3	1	19.1	31.9	33.1	77.8	73.5	58.4	82	0.4	79.9	83.2	68.5	27.2	71.9	79.8	70.5	3	0.03125	2.15785	3.60396	3.73953	3.16711	11.2452	10.2736	6.8616	9.46013	12.1942	-6.24399	11.7197	11.957	12.4654	9.14379	-0.188299	10.8046	9.91204	11.6971	9.5957	10.4016
		4	1	23.2	38	39.5	99.8	98.5	77.8	105.2	0.6	103.7	106.9	87.2	27.8	90.4	100.2	87.8	4	0.0416667	2.62106	4.29311	4.46258	3.79225	14.966	14.6722	9.9949	13.211	16.1862	-7.4491	15.8472	16.0167	16.5703	12.1189	-1.30303	14.3446	12.842	15.0564	12.2545	13.3843
		5	1	26.8	43.4	45.1	119.3	122	102	129.7	0.7	134.9	132.3	107.7	28.5	108.6	120.7	104.1	5	0.0520833	3.02777	4.90319	5.09525	4.34207	18.2725	18.8826	14.3634	17.1728	20.6225	-8.52617	21.7975	21.21	21.21	15.6514	-2.24452	18.4307	15.8548	18.5888	14.8379	16.4272
		6	1	29.5	47.7	50.1	136.8	142.6	123.7	154.4	0.9	163.1	157.9	128.7	29.2	125.3	141.4	120.6	6	0.0625	3.33281	5.38899	5.66013	4.79398	21.3229	22.6335	18.3629	20.7731	25.2998	-9.38481	27.2657	26.2827	26.0907	19.4927	-2.99018	22.7917	18.7244	22.3624	17.6624	19.5831
		7	1	32	52	54.6	153.1	161.7	142.3	175.8	1	186.8	180.7	149.8	29.9	140.7	162	137.4	7	0.0729167	3.61525	5.87479	6.16852	5.21952	24.155	26.0982	21.7146	23.9893	29.2842	-10.2133	31.7698	30.527	30.3914	23.4093	-3.68312	26.9004	21.3531	26.166	20.6074	22.7088
		8	1	34.7	56.5	58.8	168.2	179	160.5	194	1.2	206.5	199.1	174.7	30.6	155.5	187.9	152.9	8	0.0833333	3.92029	6.38318	6.64303	5.64883	26.7083	29.1486	24.9684	26.9418	32.538	-11.0268	35.3625	33.9503	33.6904	28.177	-4.38359	30.9337	23.8386	31.1597	23.2511	26.0831
		9	1	37.5	61.2	63.1	182.5	193.9	178.7	211.4	1.3	223	214.9	201.6	31.3	171.8	210.2	167.3	9	0.09375	4.23662	6.91417	7.12883	6.09321	29.0507	31.6267	28.1921	29.6232	35.5809	-11.8929	38.202	36.8915	36.3718	33.3665	-5.11419	34.8692	26.633	35.3098	25.6162	29.1863
		10	1	40.4	66.2	67.4	197	208.4	197.3	228.1	1.4	238.7	229.8	220.9	32	195	229	181.3	10	0.104167	4.56426	7.47905	7.61463	6.55265	31.4082	33.9842	31.476	32.2895	38.4355	-12.7892	40.8307	39.6331	38.8197	36.8086	-5.87492	37.8141	30.9563	38.6389	27.8607	32.4853
		11	1	43.6	71.2	72.3	212.1	222.8	216.2	244.5	1.6	254.2	243.6	237.4	32.7	221.5	246.2	198.8	11	0.114583	4.92578	8.04394	8.16821	7.04598	33.8335	36.2513	34.7599	34.9482	41.1546	-13.7307	43.3464	42.2505	40.9512	39.5503	-6.70343	40.2507	35.9575	41.5387	30.8283	36.1082
		12	1	46.9	76.1	77.4	227.8	238.3	233.8	261.7	1.7	270	257.3	253.4	33.4	243	263	224.2	12	0.125	5.2986	8.59752	8.74439	7.54684	36.3793	38.7519	37.7351	37.6221	44.0393	-14.7099	45.9148	44.977	43.0451	42.1638	-7.54701	42.6045	39.8139	44.333	35.5659	39.9043
		13	1	50.6	81.4	83.2	244.3	254.8	249.8	279.6	1.9	286.4	272.4	270.3	34.1	260.9	278.7	249.8	13	0.135417	5.71662	9.1963	9.39966	8.10419	38.9929	41.3655	40.2357	40.198	46.9692	-15.7794	48.5057	47.7375	45.3423	44.8678	-8.50357	45.1051	42.7438	46.7659	40.2357	43.2484
		14	1	54.4	86.9	88.6	262.2	272.7	266.4	298.3	2	303.8	288.9	288.1	45.1	278.1	294.6	271.1	14	0.145833	6.14593	9.81767	10.0097	8.65778	41.9304	44.3029	42.8794	43.0376	50.0875	-16.864	51.3302	50.7088	47.9634	47.7827	-7.12522	47.8731	45.5231	49.2514	43.9414	46.2386
		15	1	58.3	92.5	93.7	282.2	292.6	284.8	317.5	2.2	322	306.8	305.5	61.2	294.2	311.7	290.5	15	0.15625	6.58654	10.4503	10.5859	9.2076	45.3499	47.6998	45.9374	46.329	53.3262	-17.9185	54.343	53.8346	50.9084	50.6147	-4.58696	50.7616	48.0614	52.0156	47.2253	49.1008
		16	1	62	97.8	99.5	304.3	314	305.4	336.6	2.3	340.5	325	320.9	76.5	309.5	329.4	308.6	16	0.166667	7.00455	11.0491	11.2412	9.76495	49.2288	51.4206	49.4774	50.0423	56.5273	-19.0106	57.4085	56.9679	53.9062	52.9797	-2.24452	53.4429	50.4038	54.9004	50.2004	51.8349
		17	1	65.8	102.9	105.1	328.1	335.7	326.7	355.4	2.5	358.7	343	335.8	92.3	326.6	347.2	326.9	17	0.177083	7.43386	11.6253	11.8738	10.311	53.5145	55.2318	53.1982	53.9815	59.6832	-20.0576	60.4288	60.056	56.8813	55.2544	0.23349	56.0678	53.1756	57.8303	53.2433	54.7497
		18	1	69.8	108.5	110.3	349.8	356.3	347.9	373.6	2.6	376.3	360.5	351.2	108.4	344.5	364.5	346.2	18	0.1875	7.88577	12.258	12.4613	10.8684	57.3031	58.7718	56.8737	57.6495	62.6809	-21.1497	63.291	62.9859	59.7208	57.6194	2.75669	58.6701	56.1055	60.6247	56.4896	57.7399
		19	1	73.9	114	116	369.8	375.2	367.4	390.6	2.7	393.3	376.9	366.5	124.7	362.4	381.3	365.7	19	0.197917	8.34897	12.8793	13.1053	11.4445	60.6698	61.89	60.1275	60.8958	65.3698	-22.2795	65.9799	65.6748	62.2741	59.9242	5.28743	61.0992	58.9978	63.2684	59.7434	60.6698
		20	1	78.1	119.3	121.6	387.8	392.7	385.1	406.9	2.9	409.6	392.2	381.7	140.3	380.4	397.4	383.6	20	0.208333	8.82348	13.4781	13.738	12.0132	63.5998	64.707	62.9897	63.7655	67.9156	-23.3716	68.5257	68.2206	64.594	62.2214	7.67506	63.4077	61.9277	65.769	62.6507	63.4491
		21	1	82.5	124.9	126.4	404.5	409.1	401.4	422.8	3	425.2	407.1	396.6	155.5	397.4	413	400.7	21	0.21875	9.32057	14.1108	14.2802	12.5705	66.2585	67.298	65.5581	66.3715	70.3936	-24.4638	70.9359	70.6647	66.846	64.4735	9.9949	65.6598	64.6542	68.1792	65.3999	66.0778
		22	1	86.7	130.4	131.4	420.2	424.8	417.3	437.9	3.2	440.5	420.5	410.1	169.8	413.4	428.1	417.2	22	0.229167	9.79508	14.7322	14.8451	13.1241	68.6989	69.7383	68.0436	68.8269	72.6984	-25.5258	73.2859	72.9921	68.7667	66.4167	12.1189	67.5917	67.1624	70.484	68.021	68.5558
		23	1	90.5	135.6	136.6	435.5	439.8	432.5	452.9	3.3	455.5	433.9	424.3	184.3	428.6	443.1	433.2	23	0.239583	10.2244	15.3196	15.4326	13.6589	71.0865	72.0581	70.4087	71.1844	75.0182	-26.5727	75.6057	75.312	70.725	68.5558	14.3258	69.6404	69.5274	72.8038	70.5668	70.966
		24	1	94.4	141.1	142	450	454.3	447	468	3.5	470.1	447.1	437.8	198.3	443.6	458.1	448.7	24	0.25	10.665	15.941	16.0427	14.2162	73.2482	74.2198	72.5703	73.3461	77.3154	-27.6423	77.79	77.5527	72.5929	70.4915	16.3745	71.5422	71.8021	75.0785	72.9545	73.2783
		25	2	98.5	146.9	147.4	464.3	468.6	461.2	483	3.6	484.8	460.1	451.3	211.3	458.6	472.9	463.6	25	0.260417	11.1282	16.5963	16.6528	14.7924	75.327	76.2986	74.6265	75.4174	79.5524	-28.772	79.9592	79.7558	74.378	72.3896	18.1595	73.3838	74.0391	77.2703	75.1688	75.4927
		26	2	102.8	151.7	152.7	478.7	483.4	475.8	497.7	3.8	499.8	473.9	465.3	224.9	473.6	487.2	478.4	26	0.270833	11.614	17.1386	17.2515	15.3347	77.4962	78.5582	76.8409	77.6318	81.7894	-29.8115	82.2639	82.0267	76.4116	74.4684	20.148	75.44	76.3438	79.4169	77.4284	77.7297
		27	2	107.4	156.7	158.3	493	497.5	489.6	512.5	3.9	514.6	486.8	478.2	238.1	488.4	501.9	493.5	27	0.28125	12.1337	17.7034	17.8842	15.9071	79.5826	80.5994	78.8143	79.6654	83.9888	-30.9337	84.4633	84.226	78.1816	76.2384	21.9858	77.21	78.5432	81.5936	79.6955	79.9441
		28	2	111.5	162	164	507.5	511.9	503.4	527.7	4	529.4	500.6	492.1	251.5	502.9	517	508.4	28	0.291667	12.5969	18.3022	18.5282	16.4758	81.7216	82.7159	80.7952	81.7442	86.286	-32.0484	86.6701	86.4781	80.1625	78.2419	23.8763	79.2022	80.6822	83.8682	81.925	82.1585
		29	2	115.6	167.4	168.8	522.1	526.6	518	543.2	4.2	544.4	513.4	505.7	265.1	518	532.1	523.2	29	0.302083	13.0601	18.9123	19.0705	17.0143	83.9436	84.9604	83.0171	83.9737	88.7113	-33.0803	88.9824	88.8469	81.9777	80.2378	25.8722	81.1078	83.0171	86.2031	84.1921	84.4708
		30	2	119.6	172.7	173.7	536.7	541.1	532.5	558.4	4.3	559.4	526.5	518.9	278	532.6	547	538	30	0.3125	13.512	19.5111	19.624	17.549	86.173	87.1672	85.224	86.1881	91.0763	-34.1273	91.3023	91.1893	83.8682	82.151	27.7176	83.0096	85.2466	88.5004	86.4668	86.7379
		31	2	123.6	177.6	178.7	551.3	555.4	546.8	573.5	4.5	574.3	539.1	532.5	291.8	547.2	562	553.3	31	0.322917	13.9639	20.0647	20.1889	18.0725	88.4251	89.3515	87.4083	88.3949	93.4414	-35.129	93.6221	93.5317	85.6684	84.1771	29.7889	84.9227	87.4986	90.8428	88.877	89.0728
		32	2	127.7	182.6	183.9	565.6	570	561.4	588.4	4.6	589	552	545.4	304.9	561.9	577.4	569.1	32	0.333333	14.4271	20.6295	20.7764	18.611	90.5792	91.5734	89.6302	90.5943	95.7311	-36.1835	95.8666	95.7989	87.5062	86.0149	31.6718	86.7605	89.7432	93.2455	91.3701	91.4529
		33	2	131.9	187.8	189.4	580.5	585	576.4	603.6	4.8	603.8	565	559.2	318.6	577.1	592.8	584.3	33	0.34375	14.9016	21.217	21.3978	19.1721	92.8237	93.8405	91.8973	92.8539	98.0434	-37.2605	98.0886	98.066	89.3214	88.0108	33.6452	88.6661	92.0555	95.603	93.6824	93.7803
		34	2	136.3	192.9	194.3	595.7	599.6	591	619	4.9	618.8	578	572.3	332.4	592.3	608.2	599.7	34	0.354167	15.3987	21.7932	21.9514	19.7144	95.1737	96.0549	94.1117	95.1134	100.439	-38.3226	100.393	100.416	91.1742	89.8863	35.6788	90.5303	94.4054	97.9982	96.0775	96.1604
		35	2	140.4	198	199.3	610.6	613.6	605.7	634.2	5.1	633.8	590.9	585.9	345.7	607.5	623.4	614.8	35	0.364583	15.8619	22.3694	22.5162	20.2492	97.4709	98.1488	96.3637	97.3278	102.804	-39.3469	102.713	102.758	93.0196	91.8898	37.6146	92.4547	96.7705	100.363	98.42	98.5179
		36	2	144.5	202.9	204.8	625.2	628.3	620.3	649.3	5.2	649.1	603.6	598.8	359.5	622.6	638.5	630.7	36	0.375	16.3251	22.923	23.1376	20.7952	99.6778	100.378	98.5706	99.5422	105.123	-40.4164	105.078	105.101	94.7971	93.7125	39.6406	94.2548	99.0903	102.683	100.921	100.898
		37	2	148.6	207.8	210	639.8	643.4	635.3	664.4	5.3	663.8	616.6	612.1	373	637.7	653.5	646.1	37	0.385417	16.7883	23.4765	23.7251	21.33	101.907	102.721	100.89	101.839	107.466	-41.4634	107.33	107.398	96.665	95.6482	41.6215	96.1566	101.433	105.003	103.331	103.255
		38	2	152.7	212.6	215	654.7	658	649.8	679.5	5.5	679.2	629.4	625.3	386.4	652.7	668.8	661.6	38	0.395833	17.2515	24.0188	24.29	21.8534	104.227	104.973	103.12	104.107	109.831	-42.4651	109.763	109.797	98.5104	97.5839	43.6024	98.0471	103.775	107.413	105.786	105.658
		39	2	156.9	217.5	219.8	669.8	672.7	664.2	694.8	5.6	694.5	642.6	638.2	400.3	668	683.6	676.9	39	0.40625	17.726	24.5724	24.8323	22.3769	106.592	107.247	105.327	106.389	112.241	-43.4895	112.173	112.207	100.446	99.4518	45.6963	99.949	106.185	109.71	108.196	108.031
		40	2	161.2	222.6	224.6	684.6	687.5	679	709.9	5.8	709.5	655.3	651.4	413.6	683.2	698.4	691.9	40	0.416667	18.2118	25.1486	25.3746	22.9117	108.867	109.522	107.601	108.663	114.584	-44.5138	114.493	114.538	102.246	101.365	47.632	101.806	108.55	111.985	110.516	110.351
		41	2	165.6	227	229.1	699.9	702.5	693.9	725	5.9	724.5	668.1	664.2	426.9	698.1	713.4	707.3	41	0.427083	18.7089	25.6457	25.8829	23.4125	111.322	111.91	109.966	111.066	116.994	-45.493	116.881	116.937	104.137	103.255	49.6355	103.696	110.915	114.373	112.994	112.761
		42	2	169.7	231.2	233.6	715.4	717.2	708.4	740.2	6.1	739.6	681.1	677.4	439.9	713.2	728.4	722.2	42	0.4375	19.1721	26.1202	26.3913	23.8946	113.86	114.267	112.279	113.469	119.464	-46.4119	119.329	119.396	106.11	105.274	51.6089	105.692	113.363	116.798	115.397	115.186
		43	2	173.5	234.8	237.5	730.7	732.2	723.2	755.4	6.2	755	694.6	690.5	453.3	727.8	743.3	737.5	43	0.447917	19.6014	26.5269	26.832	24.3201	116.467	116.805	114.772	116.015	122.048	-47.2404	121.957	122.002	108.309	107.383	53.7856	107.846	115.811	119.314	118.003	117.709
		44	2	177.3	238	241.3	746.5	747.1	737.9	770.5	6.4	770.2	707.8	704.1	466.5	742.9	758.5	752.7	44	0.458333	20.0308	26.8884	27.2613	24.7268	119.223	119.359	117.28	118.621	124.646	-48.0086	124.578	124.612	110.479	109.643	55.9548	110.061	118.41	121.935	120.624	120.323
		45	2	181.2	241.2	244.8	762.1	762.1	752.6	786	6.5	785.2	721.5	717.2	479.6	757.6	773.7	767.7	45	0.46875	20.4714	27.25	27.6567	25.126	121.95	121.95	119.803	121.234	127.35	-48.7844	127.169	127.26	112.776	111.804	58.1165	112.29	120.933	124.571	123.215	122.906
		46	2	185	244.1	248.2	777.8	776.8	767.2	801.2	6.7	800.2	734.7	730.8	492.3	772.4	788.7	782.5	46	0.479167	20.9007	27.5776	28.0408	25.5064	124.737	124.511	122.341	123.863	130.024	-49.5	129.798	129.911	114.998	114.117	60.2255	114.557	123.516	127.2	125.799	125.505
		47	2	188.5	246.9	251.4	793.4	791.6	781.9	816.7	6.8	815.4	748.1	744.2	505.6	786.9	803.5	797.8	47	0.489583	21.2961	27.8939	28.4023	25.8641	127.546	127.139	124.947	126.544	132.811	-50.1929	132.517	132.664	117.31	116.429	62.5152	116.869	126.077	129.828	128.54	128.149
		48	2	191.8	249.8	254.2	809.3	807.2	796.6	832.3	6.9	830.7	762.1	757.5	518.9	802.2	818.6	812.4	48	0.5	21.6689	28.2216	28.7187	26.2031	130.461	129.986	127.591	129.346	135.658	-50.8482	135.296	135.477	119.796	118.756	64.8425	119.276	128.857	132.562	131.161	130.86
		49	3	194.7	252.3	257.1	825	821.9	811.4	847.5	7.1	845.7	774.6	771.4	532.1	816.9	833.6	827.8	49	0.510417	21.9966	28.504	29.0463	26.5156	133.383	132.683	130.31	132.125	138.467	-51.4281	138.061	138.264	121.995	121.272	67.2	121.633	131.553	135.327	134.016	133.632
		50	3	197.7	254.8	259.8	840.4	836.8	826	862.2	7.2	860.7	788	784.2	545.5	831.6	848.6	843.1	50	0.520833	22.3355	28.7864	29.3513	26.8244	136.245	135.432	132.992	134.89	141.171	-52.0232	140.832	141.002	124.405	123.547	69.6103	123.976	134.257	138.098	136.856	136.404
		51	3	200.4	257.3	262.2	855.8	851.6	841	877	7.4	875.7	800.4	797.6	558.1	846.4	863.6	858	51	0.53125	22.6405	29.0689	29.6225	27.1106	139.153	138.204	135.809	137.722	143.943	-52.5504	143.649	143.796	126.635	126.002	71.8849	126.318	137.029	140.915	139.65	139.198
		52	3	203	259.7	264.6	871.3	866.7	856	892.2	7.5	890.9	814	810.8	571.8	861.1	878.3	873.1	52	0.541667	22.9343	29.34	29.8936	27.3893	142.098	141.058	138.641	140.599	146.82	-53.0852	146.527	146.673	129.15	128.427	74.4232	128.789	139.793	143.679	142.504	141.992
		53	3	205.7	261.9	267	886.6	881.7	870.4	907.2	7.7	906	826.6	824.1	584.6	875.7	892.9	887.6	53	0.552083	23.2393	29.5886	30.1648	27.6642	145.005	143.898	141.345	143.416	149.66	-53.5898	149.389	149.524	131.448	130.883	76.7656	131.165	142.542	146.429	145.231	144.734
		54	3	208.1	264.1	269.3	902.2	896	884.7	922	7.8	920.6	840	837.4	597.9	890.3	907.9	902.4	54	0.5625	23.5104	29.8371	30.4246	27.9241	148.01	146.609	144.056	146.225	152.484	-54.0869	152.168	152.326	133.956	133.368	79.2512	133.662	145.321	149.298	148.056	147.558
		55	3	210.5	266.3	271.6	917.1	910.4	899.4	936.4	8	935	853.2	849.9	610.8	905.2	922.3	917.6	55	0.572917	23.7816	30.0857	30.6845	28.1839	150.857	149.343	146.858	149.02	155.218	-54.5614	154.902	155.06	136.419	135.673	81.6463	136.046	148.168	152.032	150.97	150.39
		56	3	212.8	268.6	274	932.3	924.9	914.1	951	8.1	949.7	866.1	863.5	623.2	919.5	936.6	932.5	56	0.583333	24.0414	30.3455	30.9556	28.4475	153.765	152.093	149.652	151.837	157.99	-55.0661	157.696	157.843	138.806	138.219	83.921	138.513	150.872	154.736	153.81	153.14
		57	3	215.1	271	276.3	947.3	940	928.2	966.2	8.2	964.5	880	876.2	636.8	934	951.5	947	57	0.59375	24.3013	30.6167	31.2154	28.7111	156.627	154.977	152.311	154.638	160.897	-55.5707	160.513	160.705	141.42	140.561	86.4668	140.991	153.622	157.576	156.559	155.919
		58	3	217.4	273.4	278.5	962.5	954.2	942.6	981.3	8.4	979.1	893.1	889.6	649	949.1	966.5	961.4	58	0.604167	24.5611	30.8878	31.464	28.971	159.542	157.666	155.045	157.418	163.79	-56.0452	163.293	163.541	143.86	143.069	88.7038	143.465	156.514	160.446	159.293	158.751
		59	3	219.7	275.7	280.7	977.7	968.3	957.3	995.5	8.5	993.3	906.4	902.5	662.3	964.1	980.8	976.2	59	0.614583	24.821	31.1477	31.7125	29.2271	162.464	160.34	157.855	160.22	166.486	-56.5348	165.989	166.238	146.353	145.472	91.1968	145.913	159.391	163.165	162.125	161.56
		60	3	222	277.6	283	992.4	982.6	971.8	1009.5	21.5	1007.8	919.2	915.6	674.8	978.3	995	991.1	60	0.625	25.0808	31.3623	31.9724	29.4718	165.296	163.082	160.641	163.006	169.16	-54.0869	168.776	168.968	148.756	147.943	93.5317	148.349	162.11	165.884	165.002	164.332
		61	3	224.2	279.5	285.3	1007.1	996.8	985.7	1024.4	35.6	1022.6	932.2	928.7	687.9	992.3	1009.3	1005.6	61	0.635417	25.3294	31.577	32.2322	29.7129	168.136	165.808	163.3	165.748	172.045	-51.383	171.638	171.841	151.211	150.421	96.0097	150.816	164.791	168.633	167.797	167.074
		62	3	226.3	281.4	287.7	1021.5	1010	999.6	1038.7	50.1	1036.9	945.2	941.3	700.3	1006.7	1023.5	1019.8	62	0.645833	25.5666	31.7916	32.5034	29.9539	170.907	168.309	165.959	168.392	174.794	-48.5886	174.387	174.591	153.667	152.786	98.3296	153.226	167.563	171.359	170.523	169.815
		63	3	228.4	283.3	290.2	1036	1024.1	1014.1	1052.5	64.5	1051	957.8	954.4	713.4	1020.8	1037.4	1034.2	63	0.65625	25.8039	32.0063	32.7858	30.1987	173.694	171.005	168.746	171.148	177.423	-45.8244	177.084	177.253	156.024	155.256	100.8	155.64	170.26	174.011	173.288	172.519
		64	3	230.6	285.3	292.6	1051	1038.2	1027.7	1066.7	78.4	1065.4	971.1	967	726.1	1034.7	1051	1048.8	64	0.666667	26.0524	32.2322	33.057	30.4472	176.587	173.694	171.322	173.867	180.134	-43.1807	179.84	179.987	158.532	157.606	103.173	158.069	172.903	176.587	176.089	175.193
		65	3	232.9	287.3	294.8	1065.2	1051.2	1041.5	1081.1	92.5	1079.7	983.8	980.3	738.8	1049	1065.5	1063	65	0.677083	26.3123	32.4582	33.3055	30.692	179.306	176.142	173.95	176.466	182.898	-40.4842	182.582	182.74	160.913	160.122	105.553	160.517	175.645	179.373	178.808	177.942
		66	3	235.2	289.4	296.9	1079.3	1065.1	1055.6	1094.9	94.8	1093.7	997.2	993	752	1063.1	1079.3	1077	66	0.6875	26.5721	32.6954	33.5428	30.9368	182.002	178.793	176.647	179.147	185.527	-40.4541	185.256	185.391	163.451	162.502	108.046	162.976	178.341	182.002	181.482	180.609
		67	3	237.4	291.5	299	1093.8	1078.4	1069	1108.9	95.8	1107.9	1010	1006.4	764.6	1076.9	1093	1091.3	67	0.697917	26.8207	32.9327	33.78	31.1778	184.796	181.317	179.193	181.769	188.208	-40.7102	187.982	188.095	165.861	165.048	110.411	165.454	180.978	184.616	184.231	183.275
		68	3	239.6	293.6	301.1	1107.9	1091.8	1082.6	1123	96.8	1122.1	1023.3	1019.1	777.6	1090.8	1106.9	1105.2	68	0.708333	27.0692	33.1699	34.0173	31.4188	187.5	183.862	181.784	184.382	190.912	-40.9663	190.709	190.811	168.384	167.435	112.866	167.91	183.636	187.274	186.89	185.934
		69	3	241.8	295.6	303.2	1121.7	1105.2	1096.5	1137	97.7	1135.8	1036.1	1032.1	790.3	1104.8	1120.2	1119.1	69	0.71875	27.3178	33.3959	34.2545	31.6561	190.144	186.416	184.45	187.003	193.601	-41.2374	193.33	193.466	170.802	169.898	115.261	170.35	186.325	189.805	189.557	188.562
		70	3	244	297.5	305.2	1135.5	1118.6	1109.8	1150.8	98.7	1149.4	1049	1044.8	802.9	1118.5	1133.7	1133.1	70	0.729167	27.5663	33.6106	34.4805	31.8858	192.803	188.984	186.996	189.594	196.26	-41.4709	195.944	196.102	173.257	172.308	117.649	172.783	188.962	192.396	192.261	191.206
		71	3	246.2	299.5	307.3	1149.1	1132	1123.3	1164.5	99.7	1163.2	1061.6	1057.7	815.2	1132	1147.3	1146.4	71	0.739583	27.8149	33.8365	34.7177	32.123	195.401	191.537	189.572	192.17	198.881	-41.7195	198.587	198.734	175.63	174.749	119.954	175.189	191.537	194.995	194.791	193.774
		72	3	248.4	301.6	309.4	1162.6	1145.5	1136.9	1178	100.6	1176.6	1074.5	1070.3	827.7	1145.5	1160.6	1160.4	72	0.75	28.0634	34.0738	34.955	32.364	197.97	194.106	192.163	194.746	201.449	-41.9981	201.133	201.291	178.063	177.114	122.296	177.588	194.106	197.518	197.473	196.365
		73	4	250.7	303.9	311.6	1176.3	1158.8	1150.2	1191.9	101.6	1190.2	1087.4	1083.1	840	1159	1174	1174.1	73	0.760417	28.3232	34.3336	35.2035	32.6201	200.553	196.599	194.656	197.269	204.078	-42.2844	203.694	203.886	180.465	179.494	124.563	179.98	196.644	200.033	200.056	198.911
		74	4	252.9	306.2	313.8	1189.7	1172.4	1163.8	1205.3	102.7	1203.7	1100.3	1095.7	852.6	1172.9	1187.2	1187.7	74	0.770833	28.5718	34.5934	35.4521	32.8724	203.076	199.167	197.224	199.823	206.601	-42.5404	206.24	206.421	182.876	181.836	126.906	182.356	199.28	202.511	202.624	201.472
		75	4	255.1	308.6	316	1203.1	1185.4	1176.8	1219	106.5	1217.2	1113.5	1108.6	865.3	1186	1200.5	1201.8	75	0.78125	28.8203	34.8646	35.7006	33.1285	205.592	201.593	199.649	202.278	209.185	-42.194	208.778	208.981	185.346	184.239	129.263	184.793	201.728	205.005	205.298	204.01
		76	4	257.2	310.6	318.2	1216.3	1198.6	1190	1232.8	110.3	1230.7	1126.1	1121.8	877.9	1199.5	1213.8	1215.3	76	0.791667	29.0576	35.0905	35.9492	33.3658	208.1	204.101	202.157	204.786	211.829	-41.8098	211.354	211.591	187.719	186.747	131.636	187.233	204.304	207.535	207.874	206.571
		77	4	259.3	312.4	320.2	1229.2	1211.5	1202.9	1245.5	121.9	1243.7	1138.9	1134.4	890.2	1212.2	1227.1	1228.7	77	0.802083	29.2948	35.2939	36.1751	33.588	210.571	206.571	204.628	207.257	214.254	-39.6331	213.847	214.05	190.167	189.15	133.971	189.658	206.729	210.096	210.458	209.094
		78	4	261.5	314.1	322.3	1241.9	1224.4	1215.8	1258.7	134.7	1257	1151	1147	902.4	1225.3	1239.8	1242	78	0.8125	29.5434	35.486	36.4124	33.8139	212.988	209.034	207.091	209.705	216.785	-37.1928	216.4	216.592	192.449	191.545	136.276	191.997	209.238	212.514	213.011	211.587
		79	4	263.4	315.8	324.3	1254.7	1236.6	1228.6	1271.4	147.8	1269.5	1163.8	1159.4	914.5	1237.9	1252.2	1254.6	79	0.822917	29.758	35.678	36.6383	34.0248	215.459	211.369	209.561	212.13	219.232	-34.6545	218.803	219.018	194.919	193.925	138.588	194.422	211.663	214.894	215.436	213.998
		80	4	265.4	317.6	326.3	1267.1	1248.8	1241.6	1284.5	160.3	1282.5	1176	1172.3	926.5	1251	1264.8	1267.7	80	0.833333	29.984	35.8814	36.8643	34.2432	217.824	213.689	212.062	214.525	221.756	-32.2669	221.304	221.53	197.239	196.403	140.862	196.821	214.186	217.304	217.96	216.483
		81	4	267.3	319.4	328.2	1279.4	1260.4	1254	1296.8	173.2	1295.1	1188.3	1184.3	938.7	1263.4	1276.9	1280.6	81	0.84375	30.1987	36.0847	37.0789	34.4541	220.181	215.888	214.442	216.837	224.113	-29.7738	223.729	223.921	199.597	198.693	143.197	199.145	216.566	219.617	220.453	218.878
		82	4	269.3	321.4	330.2	1291.2	1272.3	1266.4	1309.3	185.5	1307.7	1200.3	1197	950.4	1275.9	1289.4	1293.4	82	0.854167	30.4246	36.3107	37.3049	34.6801	222.396	218.125	216.792	219.104	226.486	-27.4464	226.124	226.305	201.856	201.111	145.389	201.483	218.939	221.989	222.893	221.274
		83	4	271.1	323.3	332.1	1303	1283.7	1278.5	1321.5	196.3	1320.1	1212.5	1208.9	962.6	1287.8	1301.2	1305.8	83	0.864583	30.628	36.5254	37.5195	34.891	224.64	220.279	219.104	221.341	228.821	-25.4279	228.504	228.662	204.191	203.378	147.724	203.784	221.206	224.234	225.273	223.571
		84	4	272.9	325.2	334.1	1314.4	1294.9	1290.9	1333.8	197.1	1332.5	1224.5	1220.8	974.1	1300.1	1313	1318.2	84	0.875	30.8313	36.74	37.7455	35.1056	226.787	222.381	221.477	223.548	231.171	-25.6764	230.877	231.024	206.473	205.637	149.893	206.055	223.556	226.471	227.646	225.891
		85	4	274.7	327.1	336	1326	1306.4	1302.5	1345.5	197.9	1344.6	1236.2	1232.7	986.2	1311.9	1324.9	1330.6	85	0.885417	31.0347	36.9547	37.9602	35.3165	228.986	224.558	223.676	225.74	233.392	-25.9174	233.189	233.291	208.695	207.904	152.206	208.3	225.8	228.738	230.026	228.188
		86	4	276.5	328.8	337.7	1337.6	1317.1	1314.8	1357.8	198.7	1356.9	1248.3	1244.2	997.6	1323.8	1336.3	1342.9	86	0.895833	31.238	37.1467	38.1522	35.5123	231.216	226.584	226.064	227.954	235.78	-26.1283	235.577	235.678	211.038	210.111	154.39	210.574	228.098	230.922	232.413	230.478
		87	4	278.3	330.4	339.5	1348.5	1328.3	1326	1369.2	199.6	1368.6	1259.6	1256.4	1009.1	1335.2	1348.3	1354.5	87	0.90625	31.4414	37.3275	38.3556	35.7082	233.287	228.723	228.203	230.071	237.964	-26.3166	237.829	237.897	213.199	212.476	156.597	212.838	230.282	233.242	234.643	232.722
		88	4	279.9	332.1	341.2	1359.7	1339.7	1337.7	1381.4	200.4	1381	1271.7	1267.6	1020.9	1347	1359.4	1366.7	88	0.916667	31.6222	37.5195	38.5476	35.8964	235.441	230.922	230.47	232.278	240.344	-26.5125	240.254	240.299	215.557	214.63	158.886	215.094	232.572	235.373	237.023	234.989
		89	4	281.5	333.7	342.9	1370.9	1350	1349.4	1392.7	201.2	1392.3	1283.2	1279.7	1032.2	1358.3	1370.9	1378.2	89	0.927083	31.8029	37.7003	38.7397	36.081	237.603	232.88	232.745	234.409	242.529	-26.7008	242.438	242.484	217.786	216.995	161.071	217.391	234.756	237.603	239.252	237.204
		90	4	283.1	335.4	344.7	1381.5	1360.9	1360.2	1404.3	202	1404.2	1294.5	1291.4	1044	1369.4	1382.3	1390	90	0.9375	31.9837	37.8924	38.9431	36.273	239.614	234.959	234.801	236.458	244.766	-26.9041	244.743	244.754	219.955	219.255	163.353	219.605	236.88	239.795	241.535	239.403
		91	4	284.7	337	346.3	1392.2	1371.8	1371.6	1416	202.8	1415.8	1306.3	1302.9	1055.3	1380.8	1393.2	1401.6	91	0.947917	32.1645	38.0731	39.1238	36.4538	241.67	237.061	237.015	238.582	247.048	-27.0849	247.003	247.025	222.26	221.492	165.545	221.876	239.094	241.896	243.794	241.595
		92	4	286.4	338.7	348	1403.1	1382.8	1382.7	1427	203.7	1427	1317.4	1315.1	1066.7	1391.7	1404.7	1412.9	92	0.958333	32.3565	38.2652	39.3159	36.6459	243.749	239.162	239.139	240.683	249.149	-27.2657	249.149	249.149	224.384	223.865	167.736	224.124	241.173	244.11	245.963	243.749
		93	4	288	340.3	349.7	1413.3	1393.6	1393.5	1438.9	204.5	1438.4	1329.1	1326.4	1078.3	1403.2	1416.1	1424.2	93	0.96875	32.5373	38.446	39.5079	36.8304	245.685	241.233	241.211	242.71	251.469	-27.454	251.356	251.413	226.659	226.049	169.989	226.354	243.402	246.317	248.148	245.956
		94	4	289.6	342	351.3	1423.6	1404.5	1404.4	1450.3	212.7	1449	1340.8	1337.9	1088.9	1414.6	1426.7	1434.8	94	0.979167	32.718	38.638	39.6887	37.0149	247.643	243.327	243.305	244.758	253.676	-25.9702	253.382	253.529	228.934	228.278	172.015	228.606	245.609	248.343	250.174	248.042
		95	4	291.3	343.6	353	1433.7	1415.4	1415.3	1461.3	223.8	1459.9	1352	1349.5	1100.3	1425.5	1437.8	1445.6	95	0.989583	32.9101	38.8188	39.8808	37.2032	249.549	245.413	245.391	246.784	255.785	-23.8386	255.469	255.627	231.088	230.523	174.214	230.805	247.696	250.475	252.237	250.136
		96	4	292.9	345	354.5	1443.1	1425.5	1425.4	1472.1	234.9	1470.9	1363	1360.6	1111.7	1435.9	1448.4	1456.8	96	1	33.0909	38.9769	40.0502	37.3727	251.334	247.357	247.334	248.675	257.886	-21.6694	257.615	257.751	233.234	232.692	176.451	232.963	249.707	252.531	254.429	252.222
		97	4	294.5	346.4	356.1	1452.9	1435.7	1435.8	1482.8	245.7	1481.6	1374	1372.1	1122.4	1446.7	1458.5	1467.5	97	1.01042	33.2716	39.1351	40.231	37.5459	253.202	249.315	249.338	250.618	259.958	-19.5755	259.687	259.822	235.373	234.944	178.522	235.159	251.801	254.467	256.501	254.256
		98	5	295.8	347.8	357.7	1462.3	1445.5	1445.8	1493	256	1491.6	1384.5	1383	1133.3	1457.3	1468.8	1477.4	98	1.02083	33.4185	39.2933	40.4117	37.7078	255.002	251.206	251.273	252.494	261.939	-17.572	261.622	261.78	237.422	237.083	180.661	237.253	253.872	256.47	258.414	256.252
		99	5	297	349.2	359.2	1471	1454.9	1455.7	1503.3	256.4	1501.9	1395.4	1393.6	1144.3	1467.2	1478.8	1487.4	99	1.03125	33.5541	39.4514	40.5812	37.8622	256.659	253.021	253.202	254.294	263.957	-17.7905	263.641	263.799	239.576	239.169	182.838	239.373	255.8	258.421	260.364	258.195
		100	5	298.3	350.6	360.8	1479.8	1464.5	1465.4	1514.1	256.7	1512.4	1406.6	1405.1	1154.9	1477.5	1488.9	1497.5	100	1.04167	33.7009	39.6096	40.762	38.0242	258.323	254.866	255.069	256.086	266.074	-18.0465	265.689	265.882	241.783	241.444	184.909	241.614	257.804	260.379	262.323	260.169
		101	5	299.6	351.9	362.1	1488.8	1473.7	1474.5	1524.2	257	1522.4	1416.8	1416	1165.5	1487.7	1498.7	1507.4	101	1.05208	33.8478	39.7565	40.9088	38.171	260.063	256.651	256.832	257.849	268.062	-18.2725	267.655	267.859	243.794	243.613	187.011	243.704	259.815	262.3	264.266	262.127
		102	5	300.8	353.2	363.3	1497.3	1482.5	1483.8	1533.8	257.4	1532	1427.1	1426.4	1176.1	1497.3	1508.1	1517.2	102	1.0625	33.9834	39.9034	41.0444	38.3104	261.705	258.361	258.655	259.574	269.953	-18.4608	269.546	269.749	245.843	245.685	189.127	245.764	261.705	264.145	266.202	264.017
		103	5	302.1	354.4	364.5	1505.9	1491	1493	1543.1	257.7	1541.2	1437.3	1437	1186.6	1506.7	1517.1	1526.6	103	1.07292	34.1302	40.0389	41.18	38.4497	263.37	260.003	260.455	261.276	271.775	-18.6717	271.346	271.561	247.869	247.801	191.221	247.835	263.55	265.9	268.047	265.833
		104	5	303.3	355.6	365.7	1514.4	1499.5	1502.1	1552.5	258	1550.6	1447.9	1448.1	1196.7	1516.1	1526.2	1535.6	104	1.08333	34.2658	40.1745	41.3156	38.5853	265.019	261.652	262.24	262.97	273.628	-18.8751	273.199	273.413	249.993	250.038	193.232	250.015	265.403	267.685	269.809	267.633
		105	5	304.4	356.8	366.9	1522.7	1508	1510.6	1562.1	258.4	1559.9	1457.9	1458.3	1206.8	1525.2	1535.4	1544.6	105	1.09375	34.3901	40.3101	41.4511	38.7171	266.631	263.309	263.897	264.612	275.534	-19.0483	275.037	275.285	251.989	252.079	195.251	252.034	267.196	269.501	271.579	269.425
		106	5	305.6	358	368.1	1531.1	1516.3	1519.6	1571.1	258.7	1569	1467.7	1468.2	1217	1534.5	1544.4	1553.5	106	1.10417	34.5257	40.4456	41.5867	38.8527	268.258	264.914	265.659	266.277	277.296	-19.2517	276.822	277.059	253.932	254.045	197.284	253.989	269.026	271.263	273.319	271.203
		107	5	306.7	359.2	369.3	1539.3	1524.6	1528.2	1579.7	259	1578.2	1477.3	1478.3	1227.3	1543.5	1553.2	1562.6	107	1.11458	34.6499	40.5812	41.7223	38.9845	269.847	266.526	267.339	267.904	278.976	-19.4475	278.637	278.806	255.838	256.064	199.348	255.951	270.796	272.988	275.112	272.965
		108	5	307.9	360.4	370.5	1547.5	1532.9	1537.3	1588.3	259.4	1587.8	1486.8	1488.5	1238.1	1552.4	1562	1571.8	108	1.125	34.7855	40.7168	41.8578	39.12	271.429	268.13	269.124	269.561	280.648	-19.6283	280.535	280.591	257.713	258.097	201.517	257.905	272.536	274.705	276.92	274.72
		109	5	309	361.6	371.7	1555.5	1541.2	1545.7	1597.2	259.7	1597.1	1496.7	1499	1247.9	1561.4	1570.6	1580.9	109	1.13542	34.9098	40.8524	41.9934	39.2519	272.973	269.742	270.758	271.158	282.395	-19.8241	282.373	282.384	259.687	260.206	203.468	259.946	274.306	276.385	278.712	276.468
		110	5	310.2	362.8	372.9	1563.5	1549.6	1554.3	1605.8	260.1	1606	1506.5	1508.9	1257.7	1570.3	1578.9	1589.9	110	1.14583	35.0454	40.9879	42.129	39.3874	274.509	271.369	272.431	272.77	284.067	-20.0049	284.113	284.09	261.63	262.172	205.411	261.901	276.046	277.989	280.475	278.17
		111	5	311.3	364	374.1	1571.6	1557.8	1562.9	1614.4	260.4	1614.8	1515.9	1518.5	1267.6	1579	1587.3	1598.4	111	1.15625	35.1696	41.1235	42.2646	39.5192	276.076	272.958	274.11	274.381	285.747	-20.2007	285.837	285.792	263.49	264.078	207.385	263.784	277.748	279.624	282.132	279.834
		112	5	312.3	365.2	375.3	1579.7	1565.9	1571.3	1622.8	260.7	1623.5	1525.2	1528.3	1277.2	1587.6	1595.5	1606.8	112	1.16667	35.2826	41.2591	42.4001	39.6473	277.65	274.532	275.752	275.978	287.389	-20.389	287.547	287.468	265.335	266.036	209.298	265.686	279.435	281.22	283.774	281.476
		113	5	313.3	366.4	376.5	1587.6	1573.7	1579.5	1631	261.1	1632	1534.4	1537.9	1287.1	1596.1	1603.5	1615.1	113	1.17708	35.3956	41.3946	42.5357	39.7753	279.179	276.038	277.349	277.522	288.986	-20.5547	289.212	289.099	267.158	267.949	211.279	267.554	281.1	282.772	285.393	283.088
		114	5	314.3	367.6	377.7	1594.9	1581.2	1587.4	1639	261.4	1640.3	1543.2	1547.2	1296.3	1604.3	1611.3	1623.1	114	1.1875	35.5086	41.5302	42.6713	39.9034	280.573	277.477	278.878	278.976	290.537	-20.743	290.831	290.684	268.891	269.794	213.101	269.342	282.697	284.278	286.945	284.64
		115	5	315.3	368.8	378.9	1602.6	1588.8	1595.4	1646.9	261.7	1648.6	1551.9	1556.7	1305.3	1612.4	1619	1631.1	115	1.19792	35.6215	41.6658	42.8069	40.0314	282.056	278.938	280.43	280.475	292.066	-20.9313	292.45	292.258	270.6	271.685	214.879	271.143	284.271	285.762	288.496	286.176
		116	5	316.4	370	380.1	1610.3	1596.2	1603.2	1655	262.1	1656.8	1560.9	1566.1	1314.1	1620.6	1626.8	1638.8	116	1.20833	35.7458	41.8014	42.9424	40.1632	283.533	280.347	281.928	281.936	293.633	-21.1045	294.04	293.836	272.37	273.545	216.604	272.958	285.86	287.261	289.972	287.698
		117	5	317.4	371.2	381.3	1617.7	1603.7	1610.6	1663	262.4	1664.6	1570	1575.5	1322.7	1628.8	1634.7	1646.3	117	1.21875	35.8588	41.9369	43.078	40.2912	284.949	281.785	283.344	283.359	295.185	-21.2928	295.546	295.365	274.17	275.413	218.291	274.792	287.457	288.79	291.411	289.219
		118	5	318.4	372.4	382.5	1625	1611	1617.8	1670.9	262.7	1672.3	1578.7	1584.3	1331.1	1636.7	1642.5	1653.7	118	1.22917	35.9718	42.0725	43.2136	40.4193	286.342	283.179	284.715	284.745	296.714	-21.4811	297.03	296.872	275.88	277.146	219.933	276.513	288.986	290.296	292.827	290.703
		119	5	319.4	373.6	383.7	1632.5	1618.5	1625.5	1679	263.1	1680.3	1587.5	1593.5	1339.7	1644.8	1650.3	1661.4	119	1.23958	36.0847	42.2081	43.3491	40.5473	287.781	284.617	286.199	286.199	298.288	-21.6468	298.581	298.435	277.613	278.968	221.62	278.29	290.56	291.803	294.311	292.225
		120	5	320.4	374.8	384.9	1640	1626.1	1633.4	1686.8	263.4	1688	1596.1	1602.5	1348.5	1652.7	1658	1669.1	120	1.25	36.1977	42.3436	43.4847	40.6754	289.219	286.078	287.728	287.675	299.794	-21.8351	300.065	299.93	279.3	280.746	223.352	280.023	292.089	293.287	295.795	293.723
		121	5	321.4	376	386.1	1647	1633.3	1640.4	1694.2	263.7	1695.5	1604.3	1610.9	1356.9	1660	1665.4	1676.4	121	1.26042	36.3107	42.4792	43.6203	40.8034	290.545	287.449	289.054	289.016	301.21	-22.0234	301.504	301.357	280.896	282.388	224.994	281.642	293.482	294.703	297.188	295.124
		122	6	322.4	377.2	387.3	1654.2	1640.9	1647.9	1702.1	264.1	1703.2	1612.8	1619.6	1365.5	1667.9	1672.9	1684.2	122	1.27083	36.4237	42.6148	43.7559	40.9314	291.916	288.91	290.492	290.439	302.739	-22.1891	302.988	302.863	282.561	284.098	226.682	283.329	295.011	296.141	298.694	296.616
		123	6	323.5	378.4	388.3	1661.2	1647.8	1655.2	1710.3	264.4	1710.8	1621.3	1628.2	1373.9	1676	1680.3	1691.5	123	1.28125	36.5479	42.7504	43.8688	41.0557	293.249	290.221	291.893	291.788	304.343	-22.3699	304.456	304.4	284.233	285.792	228.331	285.013	296.593	297.565	300.095	298.084
		124	6	324.5	379.5	389.3	1667.8	1654.8	1662.2	1718.1	264.8	1718.4	1629.5	1636.6	1382.1	1683.6	1687.5	1698.6	124	1.29167	36.6609	42.8746	43.9818	41.1725	294.507	291.569	293.241	293.106	305.872	-22.513	305.94	305.906	285.853	287.457	229.95	286.655	298.077	298.958	301.466	299.5
		125	6	325.5	380.5	390.3	1674.1	1661.8	1669.2	1725.6	272.6	1725.8	1637.5	1645	1390.4	1691.1	1694.5	1705.7	125	1.30208	36.7739	42.9876	44.0948	41.2854	295.704	292.925	294.597	294.409	307.341	-20.9765	307.386	307.364	287.434	289.129	231.6	288.282	299.546	300.314	302.845	300.901
		126	6	326.5	381.6	391.2	1680	1668.7	1676.2	1732.4	279.8	1733.3	1644.8	1653.2	1398.1	1697.9	1701.5	1712.7	126	1.3125	36.8869	43.1119	44.1965	41.3984	296.811	294.258	295.953	295.674	308.652	-19.5755	308.855	308.753	288.858	290.756	233.114	289.807	300.856	301.67	304.2	302.242
		127	6	327.5	382.6	392.2	1685.1	1675.4	1683.1	1739	282.4	1740.5	1652.4	1661.2	1406	1704.4	1708.5	1719.9	127	1.32292	36.9999	43.2249	44.3094	41.5114	297.738	295.546	297.286	296.857	309.917	-19.214	310.256	310.087	290.349	292.338	234.673	291.343	302.099	303.025	305.601	303.575
		128	6	328.5	383.7	393.2	1690.1	1682.2	1689.7	1745.8	282.7	1747.6	1659.9	1668.9	1413.6	1711.3	1715.4	1727	128	1.33333	37.1128	43.3491	44.4224	41.6281	298.634	296.849	298.544	298.009	311.22	-19.3797	311.627	311.423	291.81	293.844	236.157	292.827	303.425	304.351	306.972	304.916
		129	6	329.5	384.7	394.2	1694.1	1688.9	1696.2	1753	283	1754.6	1667.4	1676.7	1421	1718.5	1722.3	1733.9	129	1.34375	37.2258	43.4621	44.5354	41.7411	299.312	298.137	299.787	299.079	312.621	-19.5379	312.983	312.802	293.279	295.38	237.603	294.33	304.825	305.684	308.305	306.272
		130	6	330.5	385.8	395.2	1698.1	1695.6	1703.1	1760.5	283.3	1761.8	1674.9	1684.6	1428.5	1725.8	1729.3	1740.7	130	1.35417	37.3388	43.5864	44.6484	41.8578	299.982	299.418	301.112	300.171	314.082	-19.7036	314.376	314.229	294.74	296.932	239.064	295.836	306.241	307.032	309.608	307.627
		131	6	331.5	386.8	396.2	1701.6	1702.4	1710	1767.8	283.6	1769.1	1682.2	1692.3	1436.4	1733	1736.2	1747.8	131	1.36458	37.4518	43.6994	44.7613	41.9708	300.547	300.728	302.445	301.24	315.506	-19.8617	315.8	315.653	296.164	298.446	240.623	297.305	307.642	308.365	310.987	308.998
		132	6	332.6	388	397.6	1704.9	1709.3	1717.5	1774.8	283.8	1776.9	1689.5	1699.7	1444.5	1740	1743.5	1755.2	132	1.375	37.576	43.8349	44.9195	42.1102	301.014	302.009	303.861	302.295	316.809	-20.0952	317.283	317.046	297.535	299.839	242.175	298.687	308.945	309.736	312.38	310.354
		133	6	333.6	389.2	398.9	1708.2	1716.5	1724.6	1781.6	284.1	1784.5	1696.6	1707	1451.9	1746.8	1750.5	1762.5	133	1.38542	37.689	43.9705	45.0664	42.242	301.496	303.372	305.202	303.357	318.082	-20.2911	318.737	318.409	298.875	301.225	243.583	300.05	310.218	311.054	313.766	311.68
		134	6	334.6	390.4	400.3	1711.1	1723.4	1731.4	1788.6	284.4	1792	1703.9	1714.3	1459.5	1753.7	1757.3	1769.6	134	1.39583	37.802	44.1061	45.2246	42.3775	301.88	304.66	306.467	304.336	319.392	-20.4944	320.161	319.776	300.254	302.604	245.029	301.429	311.506	312.32	315.099	312.975
		135	6	335.6	391.6	401.6	1714	1729.9	1738.1	1795.6	284.7	1799.4	1711.4	1721.5	1466.8	1760.7	1764	1776.5	135	1.40625	37.915	44.2417	45.3714	42.5093	302.272	305.865	307.718	305.285	320.71	-20.6903	321.569	321.14	301.685	303.967	246.415	302.826	312.824	313.57	316.395	314.263
		136	6	336.7	392.8	402.9	1716.9	1736.5	1744.9	1802.9	285	1806.6	1718.7	1729	1474.4	1767.8	1770.9	1783.2	136	1.41667	38.0392	44.3772	45.5183	42.6449	302.656	307.085	308.983	306.241	322.089	-20.8936	322.925	322.507	303.063	305.39	247.861	304.227	314.158	314.858	317.637	315.551
		137	6	337.8	394	404.3	1719.5	1743.1	1751.6	1810.1	285.3	1813.7	1725.7	1736.3	1482.1	1774.8	1777.6	1790.1	137	1.42708	38.1635	44.5128	45.6765	42.7843	302.965	308.298	310.218	307.16	323.437	-21.1045	324.25	323.844	304.366	306.761	249.323	305.564	315.461	316.093	318.918	316.824
		138	6	339	395.2	405.5	1722.2	1749.9	1758.5	1817	285.6	1820.8	1732.6	1743.3	1489.4	1781.6	1784.5	1797	138	1.4375	38.2991	44.6484	45.812	42.9198	303.304	309.563	311.506	308.124	324.725	-21.3079	325.584	325.154	305.654	308.072	250.701	306.863	316.726	317.381	320.206	318.104
		139	6	340.2	396.5	406.7	1724.9	1756.8	1765.4	1823.7	285.9	1827.9	1739.5	1750.1	1496.5	1788.3	1791.3	1804	139	1.44792	38.4347	44.7952	45.9476	43.0592	303.635	310.844	312.787	309.089	325.96	-21.5188	326.909	326.435	306.934	309.33	252.027	308.132	317.961	318.639	321.509	319.37
		140	6	341.3	397.9	407.8	1727.6	1763.2	1772	1830.6	286.2	1834.9	1746.4	1757.1	1503.5	1795.1	1797.8	1810.9	140	1.45833	38.5589	44.9534	46.0719	43.1947	303.974	312.018	314.007	310	327.248	-21.7221	328.22	327.734	308.222	310.64	253.337	309.431	319.227	319.837	322.797	320.62
		141	6	342.5	399.2	409	1730.2	1769.3	1778.1	1837.9	286.4	1841.9	1753.6	1764.1	1510.2	1802	1804.7	1817.8	141	1.46875	38.6945	45.1003	46.2074	43.3341	304.283	313.118	315.107	310.836	328.619	-21.9556	329.523	329.071	309.571	311.943	254.572	310.757	320.507	321.117	324.077	321.9
		142	6	343.7	400.6	410.2	1732.9	1775.7	1784.5	1845	286.7	1848.7	1760.9	1771.1	1517.1	1809.2	1811.3	1824	142	1.47917	38.8301	45.2584	46.343	43.4772	304.607	314.278	316.267	311.717	329.937	-22.1741	330.773	330.355	310.934	313.239	255.845	312.086	321.848	322.322	325.192	323.121
		143	6	344.8	401.9	411.3	1735.6	1782.1	1790.9	1852.1	287	1855.5	1768.1	1778.2	1523.9	1816.3	1817.9	1830.3	143	1.48958	38.9543	45.4053	46.4673	43.609	304.954	315.461	317.449	312.621	331.278	-22.3699	332.046	331.662	312.297	314.579	257.118	313.438	323.188	323.55	326.352	324.363
		144	6	345.8	403.3	412.5	1738.2	1787.9	1796.5	1859	287.3	1862	1774.4	1785	1530.4	1822.7	1824.6	1836.8	144	1.5	39.0673	45.5635	46.6029	43.7446	305.27	316.5	318.443	313.404	332.566	-22.5732	333.244	332.905	313.45	315.845	258.316	314.647	324.363	324.793	327.549	325.568
		145	6	346.8	404.6	413.6	1740.8	1793.7	1802.2	1865.5	287.6	1868.7	1781	1791.5	1536.9	1829.3	1831	1843.6	145	1.51042	39.1803	45.7104	46.7271	43.8726	305.601	317.554	319.475	314.21	333.778	-22.7615	334.501	334.14	314.685	317.057	259.528	315.871	325.599	325.983	328.83	326.804
		146	7	347.8	405.7	414.7	1743.3	1799	1807.6	1871.9	287.9	1875.4	1787.8	1798	1543.1	1836	1837.4	1850	146	1.52083	39.2933	45.8346	46.8514	43.9931	305.925	318.511	320.454	314.963	334.983	-22.9348	335.774	335.379	315.98	318.285	260.688	317.133	326.871	327.188	330.035	328.031
		147	7	348.8	406.8	415.8	1745.6	1803.2	1812.1	1878.3	288.2	1882.2	1794.6	1804.5	1549.3	1842.7	1843.9	1856.3	147	1.53125	39.4063	45.9589	46.9757	44.1136	306.204	319.219	321.23	315.551	336.189	-23.108	337.07	336.629	317.276	319.513	261.848	318.394	328.144	328.416	331.217	329.259
		148	7	349.8	407.9	416.9	1748	1807.2	1816.3	1884.6	288.5	1888.6	1801.3	1811	1555.9	1849.5	1850.3	1862.5	148	1.54167	39.5192	46.0832	47.1	44.2341	306.505	319.882	321.938	316.108	337.371	-23.2813	338.275	337.823	318.549	320.74	263.098	319.645	329.44	329.621	332.377	330.479
		149	7	350.8	409	418	1750.3	1810.5	1820	1890	288.7	1894.6	1807.2	1817.1	1561.6	1855.3	1856.2	1868.8	149	1.55208	39.6322	46.2074	47.2242	44.3546	306.784	320.386	322.533	316.568	338.35	-23.4771	339.39	338.87	319.641	321.878	264.145	320.759	330.509	330.713	333.56	331.594
		150	7	351.8	410.1	419	1752.7	1813.7	1823.6	1895.3	289	1900.5	1813.2	1822.9	1567.2	1861.3	1861.9	1874.8	150	1.5625	39.7452	46.3317	47.3372	44.4714	307.093	320.876	323.113	317.027	339.314	-23.6428	340.489	339.902	320.763	322.955	265.177	321.859	331.632	331.767	334.682	332.694
		151	7	352.8	411.2	420.1	1755	1816.7	1826.5	1900.4	289.3	1906.8	1819.4	1828.7	1572.8	1867.3	1867.6	1880.6	151	1.57292	39.8582	46.456	47.4615	44.5919	307.371	321.313	323.527	317.404	340.226	-23.816	341.672	340.949	321.923	324.024	266.202	322.974	332.746	332.814	335.752	333.771
		152	7	353.5	412.3	421.2	1757.3	1819.6	1829.4	1904.9	289.6	1912.4	1825.7	1834.6	1577.6	1873.5	1873.4	1886.3	152	1.58333	39.9372	46.5803	47.5858	44.7011	307.673	321.75	323.964	317.795	341.024	-23.9667	342.719	341.871	323.128	325.139	267.068	324.134	333.929	333.906	336.821	334.885
		153	7	354.3	413.3	422.2	1759.6	1822.5	1832.3	1909.2	289.9	1917.8	1831.5	1839.8	1582.2	1879.1	1878.5	1892.1	153	1.59375	40.0276	46.6932	47.6987	44.8065	307.981	322.194	324.409	318.195	341.785	-24.1098	343.728	342.756	324.228	326.103	267.896	325.166	334.983	334.848	337.921	335.917
		154	7	355.1	414.3	423.2	1761.6	1825	1835	1912.5	290.2	1922.9	1837.1	1844.7	1586.5	1884.4	1883.2	1897.3	154	1.60417	40.118	46.8062	47.8117	44.912	308.222	322.548	324.808	318.526	342.32	-24.2529	344.669	343.495	325.282	327	268.657	326.141	335.97	335.699	338.885	336.851
		155	7	355.9	415.3	424.2	1763.7	1827.3	1837.7	1915.7	290.5	1927.4	1842.5	1848.8	1590.6	1889.1	1887	1902.1	155	1.61458	40.2084	46.9192	47.9247	45.0174	308.486	322.857	325.207	318.85	342.832	-24.396	345.475	344.154	326.292	327.715	269.373	327.003	336.821	336.347	339.759	337.642
		156	7	356.7	416.2	425.2	1765.8	1829.6	1840.4	1918.6	291.6	1931.6	1847	1852.9	1594.3	1893.4	1890.7	1905.9	156	1.625	40.2988	47.0209	48.0377	45.1191	308.757	323.173	325.614	319.181	343.284	-24.3508	346.221	344.752	327.105	328.438	270.005	327.772	337.589	336.979	340.414	338.328
		157	7	357.5	417.2	426.1	1767.9	1831.9	1842.5	1921.1	294.6	1935	1851.2	1856	1597.9	1896.8	1893.7	1909.6	157	1.63542	40.3892	47.1339	48.1393	45.2208	309.028	323.49	325.885	319.468	343.645	-23.8763	346.786	345.216	327.851	328.935	270.615	328.393	338.154	337.454	341.047	338.885
		158	7	358.3	418.2	427.1	1769.7	1834	1844.5	1923.6	297.7	1938	1854.7	1859	1600.8	1900.1	1896.3	1912.7	158	1.64583	40.4795	47.2468	48.2523	45.3262	309.224	323.753	326.126	319.701	343.999	-23.3867	347.253	345.626	328.431	329.402	271.06	328.916	338.689	337.83	341.536	339.352
		159	7	359.1	419.1	428.1	1771.4	1836	1846.6	1926	300.4	1941	1857.8	1862	1603.5	1902.9	1898.9	1915.2	159	1.65625	40.5699	47.3485	48.3653	45.4279	309.405	324.002	326.397	319.935	344.338	-22.98	347.727	346.033	328.928	329.877	271.466	329.402	339.118	338.215	341.898	339.744
		160	7	359.9	420.1	429.1	1773.1	1838	1848.6	1928.4	302.8	1943.7	1860.9	1864.5	1606.3	1905.6	1901.4	1917.8	160	1.66667	40.6603	47.4615	48.4783	45.5334	309.578	324.243	326.638	320.153	344.669	-22.6486	348.127	346.398	329.417	330.231	271.888	329.824	339.518	338.569	342.274	340.12
		161	7	360.7	421.1	430	1774.9	1840	1850.6	1930.8	305.3	1946.5	1863.5	1866.9	1608.8	1908.3	1903.7	1920.3	161	1.67708	40.7507	47.5745	48.58	45.635	309.782	324.491	326.887	320.386	345.008	-22.287	348.556	346.782	329.801	330.57	272.25	330.186	339.924	338.885	342.636	340.482
		162	7	361.4	421.8	430.8	1776.6	1842	1852.6	1933.2	307.7	1949.2	1866	1869.4	1611.1	1910.6	1905.9	1922.4	162	1.6875	40.8298	47.6535	48.6703	45.7179	310	324.778	327.173	320.65	345.385	-21.9104	349	347.193	330.201	330.969	272.604	330.585	340.278	339.216	342.945	340.813
		163	7	362	422.5	431.5	1778.3	1844	1854.6	1935.5	310	1951.6	1868.6	1871.7	1613.5	1912.7	1908.2	1924.6	163	1.69792	40.8975	47.7326	48.7494	45.7932	310.233	325.079	327.474	320.929	345.754	-21.5414	349.392	347.573	330.637	331.338	272.995	330.988	340.602	339.585	343.291	341.16
		164	7	362.7	423.2	432.2	1780	1846	1856.6	1937.8	312.3	1953.8	1870.9	1873.9	1615.8	1914.8	1910.4	1926.8	164	1.70833	40.9766	47.8117	48.8285	45.8723	310.459	325.373	327.768	321.2	346.116	-21.1798	349.731	347.923	330.999	331.677	273.357	331.338	340.919	339.924	343.63	341.491
		165	7	363.3	423.9	432.9	1781.7	1848	1858.5	1940.1	314.6	1956.1	1873.2	1876	1617.7	1917	1912.4	1928.9	165	1.71875	41.0444	47.8908	48.9076	45.9476	310.693	325.674	328.046	321.471	346.485	-20.8108	350.1	348.292	331.368	332.001	273.636	331.684	341.265	340.226	343.954	341.815
		166	7	364	424.6	433.6	1783.4	1849.9	1860.4	1942.4	316.9	1958.4	1875.4	1878.2	1619.6	1919.2	1914.5	1930.9	166	1.72917	41.1235	47.9699	48.9867	46.0267	310.919	325.945	328.318	321.727	346.846	-20.4492	350.462	348.654	331.707	332.34	273.907	332.023	341.604	340.542	344.248	342.131
		167	7	364.6	425.2	434.2	1785.1	1851.8	1862.3	1944.7	319.1	1960.8	1877.7	1880.3	1621.6	1921.4	1916.6	1932.9	167	1.73958	41.1913	48.0377	49.0545	46.0945	311.167	326.239	328.611	322.006	347.23	-20.0877	350.868	349.049	332.091	332.679	274.223	332.385	341.966	340.881	344.564	342.47
		168	7	365.2	425.9	434.9	1786.8	1853.7	1864.1	1947	321.3	1963.2	1879.7	1882.4	1623.5	1923.6	1918.6	1934.9	168	1.75	41.2591	48.1168	49.1335	46.1698	311.401	326.517	328.867	322.262	347.599	-19.7412	351.26	349.43	332.392	333.003	274.502	332.697	342.312	341.182	344.865	342.787
		169	7	365.9	426.6	435.6	1788.5	1855.6	1866	1949.3	323.5	1965.6	1881.7	1884.5	1625.4	1925.7	1920.7	1936.9	169	1.76042	41.3382	48.1958	49.2126	46.2489	311.627	326.789	329.139	322.518	347.961	-19.4023	351.644	349.803	332.686	333.319	274.773	333.003	342.628	341.499	345.159	343.095
		170	7	366.5	427.3	436.3	1790.2	1857.4	1867.8	1951.6	325.7	1967.8	1883.6	1886.6	1627.2	1927.7	1922.7	1938.8	170	1.77083	41.4059	48.2749	49.2917	46.3242	311.86	327.045	329.395	322.767	348.33	-19.0558	351.991	350.16	332.965	333.643	275.029	333.304	342.93	341.8	345.438	343.389
		171	8	367.2	428	437	1791.9	1859.2	1869.6	1953.9	327.8	1969.8	1885.5	1888.5	1629.1	1929.7	1924.7	1940.6	171	1.78125	41.485	48.354	49.3708	46.4033	312.086	327.293	329.643	323.008	348.692	-18.7395	352.284	350.488	333.236	333.914	275.3	333.575	343.223	342.094	345.686	343.668
		172	8	367.8	428.7	437.7	1793.6	1861	1871.4	1956.1	329.9	1971.9	1887.4	1890.4	1631	1931.6	1926.7	1942.5	172	1.79167	41.5528	48.4331	49.4499	46.4786	312.32	327.549	329.899	323.256	349.038	-18.4156	352.608	350.823	333.515	334.193	275.579	333.854	343.502	342.395	345.965	343.954
		173	8	368.4	429.3	438.4	1795	1862.8	1873.2	1958.4	332	1973.9	1889.2	1892.3	1632.8	1933.6	1928.7	1944.3	173	1.80208	41.6206	48.5009	49.529	46.5501	312.493	327.813	330.163	323.49	349.415	-18.0842	352.917	351.166	333.778	334.479	275.843	334.129	343.811	342.704	346.229	344.248
		174	8	369.1	430	439	1796.5	1864.6	1874.9	1960.6	334.1	1976	1891.1	1894.2	1634.7	1935.5	1930.6	1946.2	174	1.8125	41.6997	48.58	49.5967	46.6255	312.681	328.069	330.396	323.716	349.761	-17.7603	353.241	351.501	334.057	334.757	276.121	334.407	344.09	342.982	346.507	344.526
		175	8	369.5	430.6	439.6	1797.9	1866.3	1876.5	1962.5	336.1	1978	1892.9	1896	1636.6	1937.4	1932.5	1948	175	1.82292	41.7449	48.6477	49.6645	46.6857	312.877	328.333	330.637	323.949	350.07	-17.4289	353.572	351.821	334.343	335.044	276.43	334.693	344.398	343.291	346.793	344.828
		176	8	369.9	431.3	440.3	1799.4	1868	1878.1	1964.5	338.2	1980.1	1894.7	1897.8	1638.5	1939.3	1934.5	1949.8	176	1.83333	41.7901	48.7268	49.7436	46.7535	313.08	328.581	330.863	324.175	350.386	-17.09	353.911	352.149	334.614	335.315	276.724	334.965	344.692	343.607	347.065	345.121
		177	8	370.3	431.9	440.9	1800.8	1869.6	1879.7	1966.4	340.2	1982.1	1896.4	1899.5	1640.4	1941.2	1936.2	1951.7	177	1.84375	41.8353	48.7946	49.8114	46.8138	313.276	328.822	331.104	324.401	350.695	-16.7586	354.243	352.469	334.878	335.578	277.033	335.228	345.001	343.871	347.373	345.415
		178	8	370.7	432.5	441.5	1802.3	1871.2	1881.3	1968.4	342.2	1984.2	1898.1	1901.2	1642.3	1943.1	1938	1953.5	178	1.85417	41.8804	48.8624	49.8792	46.874	313.495	329.063	331.345	324.635	351.026	-16.4272	354.597	352.812	335.142	335.842	277.341	335.492	345.31	344.157	347.66	345.709
		179	8	371.2	433.1	442.1	1803.6	1872.9	1883	1970.2	344.2	1986.4	1899.8	1902.9	1644.2	1944.9	1939.7	1955.4	179	1.86458	41.9369	48.9302	49.947	46.938	313.66	329.319	331.602	324.86	351.305	-16.1033	354.966	353.135	335.398	336.098	277.643	335.748	345.588	344.413	347.961	345.988
		180	8	371.6	433.8	442.8	1805	1874.5	1884.6	1972	346.2	1988.6	1901.5	1904.6	1646.1	1946.7	1941.5	1957.3	180	1.875	41.9821	49.0093	50.0261	47.0058	313.841	329.545	331.828	325.071	351.576	-15.787	355.327	353.452	335.646	336.347	277.936	335.996	345.86	344.685	348.255	346.266
		181	8	372	434.4	443.4	1806.4	1875.9	1886.3	1973.8	348.2	1990.8	1903.2	1906.2	1648	1948.5	1943.2	1959.3	181	1.88542	42.0273	49.0771	50.0938	47.0661	314.037	329.741	332.091	325.29	351.862	-15.4556	355.704	353.783	335.91	336.588	278.245	336.249	346.146	344.948	348.586	346.56
		182	8	372.4	435	444	1807.7	1877.2	1888	1975.6	350.2	1992.8	1904.7	1907.7	1649.8	1950.3	1944.8	1961.2	182	1.89583	42.0725	49.1448	50.1616	47.1263	314.21	329.914	332.355	325.493	352.149	-15.1242	356.035	354.092	336.128	336.806	278.531	336.467	346.432	345.189	348.895	346.839
		183	8	372.8	435.7	444.6	1809.1	1878.6	1889.7	1977.4	351.9	1994.7	1906.1	1909.3	1651.4	1952	1946.4	1962.9	183	1.90625	42.1177	49.2239	50.2294	47.1903	314.399	330.103	332.611	325.704	352.427	-14.8681	356.336	354.382	336.317	337.04	278.765	336.678	346.688	345.423	349.151	347.087
		184	8	373.2	436.3	445.3	1810.4	1880	1891.3	1979.1	353.6	1996.6	1907.6	1910.9	1653	1953.5	1948	1964.4	184	1.91667	42.1629	49.2917	50.3085	47.2544	314.564	330.291	332.844	325.9	352.683	-14.612	356.638	354.661	336.527	337.273	278.998	336.9	346.899	345.656	349.362	347.306
		185	8	373.6	436.9	445.9	1811.6	1881.4	1892.5	1980.7	355.3	1998.4	1909	1912.4	1654.5	1955	1949.6	1965.9	185	1.92708	42.2081	49.3595	50.3763	47.3146	314.715	330.487	332.995	326.066	352.925	-14.3484	356.924	354.924	336.723	337.492	279.217	337.107	347.117	345.897	349.58	347.532
		186	8	374	437.6	446.5	1812.8	1882.7	1893.7	1982.4	357	2000.3	1910.5	1913.8	1656.1	1956.6	1951.1	1967.4	186	1.9375	42.2533	49.4386	50.4441	47.3786	314.858	330.653	333.138	326.216	353.181	-14.0923	357.225	355.203	336.934	337.68	279.45	337.307	347.351	346.108	349.791	347.75
		187	8	374.4	438.2	447.2	1814	1884	1894.9	1984	358.8	2001.9	1911.9	1915.2	1657.7	1958.1	1952.6	1968.9	187	1.94792	42.2985	49.5064	50.5232	47.4427	315.001	330.818	333.281	326.367	353.414	-13.8136	357.459	355.436	337.122	337.868	279.684	337.495	347.562	346.319	350.002	347.961
		188	8	374.9	438.7	447.6	1815.1	1885.2	1896.1	1985.7	360.4	2003.4	1913.3	1916.6	1659	1959.6	1954.1	1970.5	188	1.95833	42.3549	49.5629	50.5683	47.4954	315.144	330.984	333.447	326.525	353.693	-13.5575	357.692	355.692	337.333	338.079	279.872	337.706	347.795	346.552	350.258	348.202
		189	8	375.3	439.2	448.1	1816.3	1886.5	1897.2	1987.4	362	2005	1914.7	1918	1660.4	1961.1	1955.5	1971.8	189	1.96875	42.4001	49.6193	50.6248	47.5481	315.31	331.172	333.59	326.691	353.971	-13.3014	357.948	355.96	337.544	338.29	280.083	337.917	348.029	346.763	350.446	348.413
		190	8	375.7	439.7	448.6	1817.5	1887.7	1898.4	1989.1	363.7	2006.5	1916.1	1919.3	1661.7	1962.6	1957	1973.2	190	1.97917	42.4453	49.6758	50.6813	47.6008	315.476	331.338	333.756	326.856	354.25	-13.0227	358.182	356.216	337.755	338.478	280.271	338.117	348.262	346.997	350.657	348.639
		191	8	376.1	440.3	449.1	1818.7	1888.9	1899.6	1990.9	365.3	2008	1917.5	1920.7	1663.1	1964.1	1958.4	1974.6	191	1.98958	42.4905	49.7436	50.7378	47.6573	315.634	331.496	333.914	327.015	354.544	-12.7742	358.408	356.476	337.959	338.682	280.475	338.32	348.488	347.2	350.861	348.85
		192	8	376.5	440.8	449.6	1819.8	1890.2	1901	1992.6	367	2009.7	1918.9	1922.2	1664.4	1965.6	1959.9	1975.9	192	2	42.5357	49.8001	50.7943	47.71	315.777	331.684	334.125	327.195	354.823	-12.4955	358.686	356.755	338.169	338.915	280.663	338.542	348.722	347.434	351.049	349.068
		193	8	376.9	441.3	450.1	1821	1891.4	1902.4	1994.3	368.9	2011.5	1920.3	1923.8	1665.8	1967.2	1961.5	1977.3	193	2.01042	42.5809	49.8566	50.8508	47.7628	315.943	331.85	334.336	327.376	355.101	-12.1716	358.988	357.044	338.38	339.171	280.874	338.776	348.978	347.69	351.26	349.309
		194	8	377.3	441.8	450.6	1822.2	1892.8	1903.8	1996.2	370.8	2013.3	1921.8	1925.4	1667.3	1968.7	1963	1978.7	194	2.02083	42.6261	49.9131	50.9073	47.8155	316.108	332.061	334.547	327.572	355.425	-11.8478	359.289	357.357	338.614	339.427	281.107	339.021	349.211	347.923	351.471	349.535
		195	9	377.7	442.3	451.1	1823.4	1894.1	1905.2	1998.2	372.8	2015.1	1923.4	1926.9	1668.9	1970.3	1964.6	1980.2	195	2.03125	42.6713	49.9696	50.9638	47.8682	316.274	332.249	334.757	327.76	355.772	-11.5013	359.59	357.681	338.87	339.661	281.363	339.265	349.467	348.179	351.704	349.784
		196	9	378.2	442.8	451.5	1824.6	1895.4	1906.6	2000.1	374.7	2016.9	1925	1928.5	1670.5	1971.9	1966.2	1981.8	196	2.04167	42.7278	50.0261	51.009	47.9209	316.44	332.438	334.968	327.949	356.095	-11.1774	359.892	357.994	339.126	339.917	281.62	339.521	349.723	348.435	351.96	350.04
		197	9	378.6	443.4	452	1825.8	1896.8	1908	2002	376.5	2018.6	1926.5	1929.9	1672.1	1973.5	1967.7	1983.3	197	2.05208	42.773	50.0938	51.0654	47.9774	316.598	332.641	335.172	328.137	356.412	-10.8837	360.163	358.287	339.352	340.12	281.868	339.736	349.972	348.661	352.186	350.273
		198	9	379	443.9	452.5	1827	1898.1	1909.3	2003.6	378.1	2020.3	1928.1	1931.2	1673.7	1975.2	1969.2	1984.9	198	2.0625	42.8181	50.1503	51.1219	48.0301	316.764	332.829	335.36	328.318	356.668	-10.6276	360.441	358.555	339.608	340.308	282.124	339.958	350.251	348.895	352.442	350.529
		199	9	379.5	444.4	453	1828.1	1899.5	1910.6	2005	379.8	2021.9	1929.6	1932.4	1675.2	1976.8	1970.6	1986.5	199	2.07292	42.8746	50.2068	51.1784	48.0866	316.899	333.033	335.541	328.491	356.871	-10.3564	360.69	358.781	339.834	340.467	282.35	340.15	350.499	349.098	352.691	350.763
		200	9	379.9	444.9	453.5	1829.1	1900.8	1912	2006.5	381.5	2023.6	1930.8	1933.7	1676.6	1978.2	1972	1988	200	2.08333	42.9198	50.2633	51.2349	48.1393	317.02	333.221	335.752	328.664	357.105	-10.0777	360.969	359.037	340	340.655	282.561	340.327	350.71	349.309	352.925	350.981
		201	9	380.3	445.4	454	1830.2	1902.1	1913.3	2007.9	383.1	2025.2	1932	1934.9	1678	1979.7	1973.3	1989.4	201	2.09375	42.965	50.3198	51.2914	48.1921	317.163	333.409	335.94	328.837	357.316	-9.82166	361.225	359.27	340.165	340.821	282.772	340.493	350.944	349.497	353.135	351.192
		202	9	380.7	445.9	454.5	1831.2	1903.4	1914.6	2009.4	384.7	2026.9	1933.3	1936.2	1679.4	1981.1	1974.7	1990.9	202	2.10417	43.0102	50.3763	51.3479	48.2448	317.283	333.598	336.128	329.003	357.549	-9.56557	361.503	359.526	340.354	341.009	282.983	340.681	351.154	349.708	353.369	351.411
		203	9	381.2	446.5	454.9	1832.2	1904.7	1915.9	2010.8	386.3	2028.5	1934.5	1937.4	1680.9	1982.5	1976.1	1992.3	203	2.11458	43.0667	50.4441	51.3931	48.3013	317.396	333.778	336.309	329.161	357.752	-9.31702	361.752	359.752	340.512	341.167	283.209	340.839	351.358	349.912	353.572	351.614
		204	9	381.6	446.9	455.4	1833.3	1906	1917.2	2012.3	387.8	2030.2	1935.7	1938.7	1682.3	1984	1977.5	1993.8	204	2.125	43.1119	50.4893	51.4496	48.3502	317.547	333.974	336.505	329.342	357.994	-9.076	362.038	360.016	340.685	341.363	283.427	341.024	351.599	350.13	353.813	351.847
		205	9	382	447.4	455.9	1834.3	1907.3	1918.4	2013.8	389.3	2031.8	1937	1939.9	1683.7	1985.4	1978.8	1995.2	205	2.13542	43.1571	50.5458	51.5061	48.403	317.667	334.162	336.671	329.5	358.227	-8.84251	362.294	360.261	340.873	341.529	283.638	341.201	351.81	350.318	354.024	352.051
		206	9	382.4	447.9	456.3	1835.3	1908.6	1919.6	2015.3	390.9	2033.5	1938.2	1941.2	1685	1986.7	1980.2	1996.6	206	2.14583	43.2023	50.6022	51.5512	48.4519	317.795	334.358	336.844	329.666	358.468	-8.57889	362.58	360.524	341.047	341.724	283.834	341.386	352.006	350.537	354.243	352.262
		207	9	382.9	448.3	456.7	1836.4	1909.6	1920.8	2016.8	392.4	2035.1	1939.4	1942.4	1686.3	1987.9	1981.5	1997.9	207	2.15625	43.2588	50.6474	51.5964	48.5009	317.946	334.486	337.017	329.816	358.709	-8.33787	362.844	360.777	341.22	341.898	284.03	341.559	352.179	350.733	354.438	352.45
		208	9	383.3	448.8	457.1	1837.4	1910.7	1922	2018.3	393.9	2036.5	1940.6	1943.7	1687.7	1989.2	1982.9	1999.2	208	2.16667	43.3039	50.7039	51.6416	48.5498	318.074	334.637	337.19	329.967	358.95	-8.09684	363.063	361.006	341.393	342.094	284.248	341.743	352.375	350.951	354.634	352.653
		209	9	383.7	449.3	457.6	1838.5	1911.7	1923.2	2019.8	395.3	2037.8	1941.8	1944.9	1689	1990.4	1984.3	2000.5	209	2.17708	43.3491	50.7604	51.6981	48.6026	318.217	334.757	337.356	330.11	359.184	-7.88595	363.251	361.217	341.559	342.259	284.436	341.909	352.54	351.162	354.823	352.842
		210	9	384.1	449.7	458	1839.5	1912.8	1924.4	2021.3	396.7	2039.2	1943	1946.2	1690.4	1991.7	1985.6	2001.8	210	2.1875	43.3943	50.8056	51.7433	48.6477	318.353	334.916	337.537	330.268	359.432	-7.65999	363.477	361.454	341.74	342.463	284.662	342.101	352.744	351.365	355.026	353.045
		211	9	384.6	450.2	458.4	1840.5	1913.9	1925.6	2022.9	398.1	2040.6	1944.1	1947.4	1691.7	1993	1986.8	2003.1	211	2.19792	43.4508	50.8621	51.7885	48.7005	318.473	335.059	337.702	330.412	359.688	-7.4491	363.688	361.688	341.883	342.628	284.851	342.255	352.932	351.531	355.214	353.226
		212	9	385	450.6	458.8	1841.6	1914.9	1926.7	2024.4	399.6	2042	1945.3	1948.6	1692.8	1994.3	1988	2004.5	212	2.20833	43.496	50.9073	51.8337	48.7457	318.632	335.194	337.861	330.562	359.937	-7.20054	363.914	361.925	342.063	342.809	285.009	342.436	353.135	351.712	355.44	353.429
		213	9	385.4	451.1	459.2	1842.6	1916	1927.7	2025.9	401	2043.4	1946.5	1949.8	1694	1995.7	1989.2	2005.7	213	2.21875	43.5412	50.9638	51.8789	48.7946	318.76	335.345	337.989	330.698	360.178	-6.98212	364.132	362.155	342.237	342.982	285.182	342.61	353.354	351.885	355.613	353.617
		214	9	385.8	451.6	459.6	1843.7	1917	1928.7	2027.4	402.5	2044.8	1947.7	1951	1695.2	1997.2	1990.5	2006.9	214	2.22917	43.5864	51.0203	51.9241	48.8436	318.91	335.473	338.117	330.833	360.419	-6.74109	364.35	362.385	342.41	343.156	285.355	342.783	353.595	352.081	355.787	353.821
		215	9	386.2	452	460	1844.7	1918.1	1929.8	2028.8	404	2046.2	1948.9	1952.2	1696.3	1998.7	1991.7	2008.2	215	2.23958	43.6316	51.0654	51.9693	48.8888	319.046	335.631	338.275	330.984	360.645	-6.49254	364.576	362.611	342.591	343.336	285.514	342.964	353.843	352.262	355.99	354.032
		216	9	386.7	452.5	460.5	1845.6	1919.1	1930.8	2030.2	405.6	2047.6	1950.1	1953.4	1697.5	2000.2	1992.9	2009.4	216	2.25	43.6881	51.1219	52.0257	48.9452	319.136	335.744	338.388	331.089	360.848	-6.24399	364.78	362.814	342.749	343.495	285.672	343.122	354.069	352.42	356.148	354.212
		217	9	387.1	452.9	460.9	1846.4	1920.2	1931.9	2031.5	407.1	2049	1951.3	1954.7	1698.7	2001.7	1994.1	2010.7	217	2.26042	43.7333	51.1671	52.0709	48.9904	319.227	335.902	338.546	331.225	361.051	-5.99543	365.006	363.029	342.93	343.698	285.853	343.314	354.318	352.601	356.352	354.423
		218	9	387.5	453.4	461.3	1847.3	1921.2	1932.9	2032.9	408.7	2050.4	1952.4	1955.8	1699.8	2003.1	1995.3	2011.9	218	2.27083	43.7785	51.2236	52.1161	49.0394	319.332	336.03	338.674	331.345	361.27	-5.73181	365.224	363.247	343.08	343.849	286.003	343.464	354.536	352.774	356.525	354.612
		219	10	387.9	453.9	461.7	1848.1	1922.3	1934	2034.2	409.8	2051.8	1953.6	1956.9	1701	2004.2	1996.6	2013.1	219	2.28125	43.8236	51.2801	52.1613	49.0884	319.415	336.181	338.825	331.474	361.466	-5.58117	365.443	363.454	343.253	343.999	286.176	343.626	354.687	352.97	356.698	354.785
		220	10	388.3	454.3	462.1	1848.9	1923.3	1935	2035.5	409.9	2053.2	1954.8	1958	1702.2	2005.3	1997.8	2014.4	220	2.29167	43.8688	51.3253	52.2065	49.1335	319.505	336.317	338.96	331.594	361.669	-5.64896	365.669	363.669	343.434	344.157	286.357	343.796	354.845	353.15	356.901	354.966
		221	10	388.7	454.8	462.5	1849.8	1924.4	1936.1	2036.9	409.9	2054.6	1956	1959.1	1703.4	2006.4	1999	2015.7	221	2.30208	43.914	51.3818	52.2517	49.1825	319.611	336.467	339.111	331.73	361.888	-5.74688	365.887	363.887	343.607	344.308	286.53	343.958	354.996	353.324	357.097	355.139
		222	10	389.1	455.3	463	1850.6	1925.4	1937.2	2038.2	410	2055.9	1957.1	1960.2	1704.5	2007.5	2000.2	2017	222	2.3125	43.9592	51.4383	52.3082	49.2352	319.686	336.588	339.254	331.843	362.076	-5.82973	366.075	364.076	343.751	344.451	286.673	344.101	355.139	353.489	357.286	355.305
		223	10	389.5	455.8	463.4	1851.5	1926.6	1938.2	2039.6	410	2057.3	1958.3	1961.3	1705.7	2008.7	2001.5	2018.3	223	2.32292	44.0044	51.4948	52.3534	49.2842	319.791	336.761	339.382	331.978	362.294	-5.92764	366.294	364.294	343.924	344.602	286.847	344.263	355.312	353.685	357.481	355.493
		224	10	389.9	456.4	463.8	1852.3	1927.8	1939.3	2041	410.1	2058.7	1959.5	1962.4	1706.9	2009.8	2002.7	2019.5	224	2.33333	44.0496	51.5625	52.3986	49.3369	319.867	336.927	339.525	332.106	362.505	-6.01049	366.505	364.505	344.09	344.745	287.012	344.417	355.455	353.851	357.647	355.651
		225	10	390.3	457	464.2	1853.2	1928.9	1940.4	2042.3	410.1	2060.1	1960.6	1963.5	1708.1	2010.9	2004	2020.8	225	2.34375	44.0948	51.6303	52.4438	49.3896	319.965	337.07	339.668	332.234	362.693	-6.11594	366.716	364.704	344.233	344.888	287.178	344.56	355.598	354.039	357.835	355.824
		226	10	390.7	457.6	464.8	1854.2	1930.1	1941.5	2043.7	410.2	2061.6	1961.8	1964.7	1709.4	2012.2	2005.3	2022.1	226	2.35417	44.14	51.6981	52.5115	49.4499	320.07	337.22	339.796	332.362	362.889	-6.21386	366.934	364.912	344.383	345.039	287.351	344.711	355.772	354.212	358.009	355.998
		227	10	391.1	458.2	465.4	1855.2	1931.3	1942.5	2045.1	410.2	2063.3	1962.9	1965.9	1710.7	2013.6	2006.6	2023.5	227	2.36458	44.1852	51.7659	52.5793	49.5101	320.176	337.371	339.902	332.483	363.085	-6.33437	367.198	365.141	344.511	345.189	287.525	344.85	355.967	354.386	358.204	356.186
		228	10	391.5	458.8	466	1856.2	1932.5	1943.8	2046.5	410.3	2064.9	1964.1	1967.1	1712.1	2014.9	2007.9	2024.9	228	2.375	44.2304	51.8337	52.6471	49.5704	320.281	337.522	340.075	332.626	363.281	-6.43228	367.439	365.36	344.662	345.34	287.72	345.001	356.141	354.559	358.4	356.367
		229	10	392	459.4	466.7	1857.3	1933.6	1945.2	2047.8	410.3	2066.6	1965.1	1968.3	1713.5	2016.3	2009.3	2026.2	229	2.38542	44.2868	51.9015	52.7262	49.6382	320.394	337.635	340.256	332.761	363.439	-6.56786	367.687	365.563	344.752	345.475	287.901	345.114	356.321	354.74	358.558	356.54
		230	10	392.4	460	467.3	1858.3	1934.8	1946.5	2049.2	410.4	2068.3	1966.2	1969.5	1714.9	2017.7	2010.6	2027.6	230	2.39583	44.332	51.9693	52.794	49.6984	320.499	337.785	340.429	332.905	363.635	-6.66577	367.951	365.793	344.88	345.626	288.097	345.253	356.517	354.913	358.754	356.728
		231	10	392.8	460.6	468	1859.3	1936	1947.8	2050.6	410.4	2069.8	1967.3	1970.7	1716.3	2019.1	2011.8	2029	231	2.40625	44.3772	52.037	52.8731	49.7624	320.597	337.928	340.595	333.04	363.823	-6.79382	368.162	365.992	345.001	345.769	288.285	345.385	356.706	355.056	358.943	356.901
		232	10	393.2	461.2	468.6	1860.4	1937.2	1949.2	2052	410.5	2071.2	1968.3	1971.9	1717.6	2020.4	2013	2030.4	232	2.41667	44.4224	52.1048	52.9409	49.8227	320.725	338.079	340.791	333.198	364.019	-6.89173	368.357	366.188	345.106	345.92	288.459	345.513	356.879	355.207	359.138	357.075
		233	10	393.6	461.8	469.2	1861.4	1938.4	1950.5	2053.4	410.5	2072.5	1969.4	1973	1718.8	2021.7	2014.2	2031.6	233	2.42708	44.4676	52.1726	53.0086	49.883	320.831	338.23	340.964	333.341	364.215	-7.01224	368.531	366.373	345.234	346.048	288.609	345.641	357.052	355.357	359.289	357.233
		234	10	394	462.4	469.9	1862.4	1939.5	1951.7	2054.7	410.6	2073.9	1970.5	1974.2	1720	2023.1	2015.4	2032.9	234	2.4375	44.5128	52.2404	53.0877	49.947	320.929	338.35	341.107	333.462	364.381	-7.11769	368.719	366.55	345.355	346.191	288.752	345.773	357.24	355.5	359.455	357.398
		235	10	394.5	463.1	470.5	1863.4	1940.7	1952.8	2056.1	410.6	2075.3	1971.6	1975.3	1721.2	2024.4	2016.6	2034.2	235	2.44792	44.5693	52.3195	53.1555	50.0148	321.019	338.486	341.22	333.575	364.561	-7.25327	368.9	366.731	345.468	346.304	288.888	345.886	357.398	355.636	359.613	357.549
		236	10	395	463.7	471.2	1864.5	1941.9	1954	2057.5	410.7	2076.7	1972.7	1976.5	1722.4	2025.7	2017.8	2035.5	236	2.45833	44.6258	52.3873	53.2346	50.0825	321.132	338.621	341.355	333.703	364.742	-7.36625	369.081	366.911	345.581	346.439	289.023	346.01	357.557	355.772	359.771	357.7
		237	10	395.6	464.3	471.8	1865.5	1943	1955.1	2058.8	410.7	2078.1	1973.9	1977.6	1723.6	2027.1	2019	2036.8	237	2.46875	44.6936	52.4551	53.3024	50.1503	321.223	338.734	341.468	333.808	364.9	-7.50182	369.261	367.081	345.716	346.552	289.159	346.134	357.737	355.907	359.929	357.858
		238	10	396.1	464.9	472.4	1866.6	1943.9	1956.2	2060.2	410.8	2079.5	1975	1978.7	1724.8	2028.4	2020.1	2038	238	2.47917	44.7501	52.5228	53.3702	50.2144	321.343	338.81	341.589	333.914	365.089	-7.60727	369.45	367.269	345.837	346.673	289.302	346.255	357.903	356.028	360.072	358.001
		239	10	396.7	465.6	473.1	1867.6	1944.8	1957.3	2061.6	410.8	2080.9	1976.2	1979.9	1726	2029.4	2021.2	2039.3	239	2.48958	44.8178	52.6019	53.4493	50.2897	321.418	338.862	341.687	333.989	365.254	-7.75791	369.615	367.435	345.957	346.793	289.423	346.375	357.978	356.126	360.215	358.106
		240	10	397.2	466.2	473.8	1868.6	1945.7	1958.4	2062.9	410.9	2082.2	1977.4	1981	1727.1	2030.5	2022.2	2040.4	240	2.5	44.8743	52.6697	53.5283	50.3575	321.509	338.93	341.8	334.08	365.412	-7.87089	369.773	367.593	346.093	346.906	289.536	346.5	358.091	356.216	360.328	358.212
		241	10	397.8	466.9	474.5	1869.7	1946.7	1959.5	2064.2	410.9	2083.6	1978.6	1982.1	1728.1	2031.5	2023.3	2041.5	241	2.51042	44.9421	52.7488	53.6074	50.4328	321.607	339.005	341.898	334.17	365.556	-8.02153	369.939	367.747	346.214	347.004	289.611	346.609	358.167	356.314	360.426	358.302
		242	10	398.3	467.5	475.2	1870.7	1947.6	1960.6	2065.4	411	2085	1979.8	1983.2	1729.2	2032.6	2024.3	2042.5	242	2.52083	44.9986	52.8166	53.6865	50.5006	321.697	339.073	342.011	334.26	365.691	-8.1345	370.12	367.906	346.349	347.117	289.724	346.733	358.28	356.404	360.517	358.4
		243	10	398.9	468.1	475.9	1871.8	1948.5	1961.7	2066.7	411	2086.4	1981	1984.3	1730.2	2033.6	2025.4	2043.6	243	2.53125	45.0664	52.8844	53.7656	50.5721	321.802	339.134	342.116	334.351	365.842	-8.27761	370.293	368.067	346.477	347.223	289.807	346.85	358.363	356.51	360.622	358.498
		244	11	399.4	468.8	476.6	1872.8	1949.4	1962.8	2067.9	411.1	2087.8	1982.1	1985.4	1731.3	2034.7	2026.4	2044.7	244	2.54167	45.1229	52.9635	53.8447	50.6437	321.885	339.194	342.222	334.434	365.97	-8.39812	370.466	368.218	346.583	347.328	289.912	346.955	358.468	356.593	360.728	358.596
		245	11	400	469.4	477.3	1873.9	1950.3	1963.9	2069.2	411.1	2089.2	1983.3	1986.5	1732.3	2035.7	2027.4	2045.8	245	2.55208	45.1907	53.0312	53.9238	50.7152	321.991	339.254	342.327	334.524	366.12	-8.54123	370.64	368.38	346.711	347.434	289.995	347.072	358.551	356.675	360.833	358.686
		246	11	400.5	470.1	477.9	1874.9	1951.2	1965.1	2070.4	411.2	2090.5	1984.5	1987.5	1733.4	2036.7	2028.5	2046.9	246	2.5625	45.2471	53.1103	53.9915	50.783	322.081	339.322	342.463	334.622	366.256	-8.65421	370.798	368.527	346.846	347.524	290.108	347.185	358.641	356.788	360.946	358.792
		247	11	401.1	470.7	478.6	1875.9	1952.5	1966.2	2071.8	411.2	2091.9	1985.7	1988.6	1734.4	2038.1	2030.2	2048	247	2.57292	45.3149	53.1781	54.0706	50.8546	322.164	339.472	342.568	334.735	366.429	-8.79732	370.971	368.7	346.974	347.63	290.191	347.302	358.814	357.029	361.051	358.965
		248	11	401.6	471.4	479.3	1877	1954	1967.3	2073.3	411.3	2093.3	1986.9	1989.7	1735.8	2039.6	2031.8	2049.6	248	2.58333	45.3714	53.2572	54.1497	50.9261	322.269	339.668	342.674	334.87	366.625	-8.91783	371.144	368.885	347.102	347.735	290.364	347.419	359.01	357.248	361.27	359.176
		249	11	402.2	472	480	1878	1955.4	1968.4	2074.9	411.3	2094.7	1988.1	1991	1737.2	2041.2	2033.5	2051.2	249	2.59375	45.4392	53.325	54.2288	50.9977	322.352	339.842	342.779	334.991	366.844	-9.06093	371.318	369.081	347.23	347.886	290.537	347.558	359.229	357.489	361.488	359.402
		250	11	402.8	472.7	480.7	1879.1	1956.9	1969.8	2076.5	411.4	2096.3	1989.2	1992.2	1738.6	2042.7	2035.1	2052.8	250	2.60417	45.507	53.4041	54.3079	51.073	322.45	340.03	342.945	335.142	367.054	-9.18898	371.528	369.291	347.328	348.006	290.703	347.667	359.417	357.7	361.699	359.605
		251	11	403.4	473.5	481.4	1880.2	1958.3	1971.1	2078.1	411.4	2097.9	1990.4	1993.5	1740	2044.2	2036.8	2054.4	251	2.61458	45.5748	53.4944	54.387	51.1521	322.541	340.188	343.08	335.27	367.258	-9.34715	371.732	369.495	347.441	348.142	290.861	347.791	359.598	357.926	361.903	359.809
		252	11	404.1	474.2	482.1	1881.4	1959.7	1972.5	2079.7	411.5	2099.5	1991.6	1994.8	1741.4	2045.7	2038.2	2056.1	252	2.625	45.6539	53.5735	54.466	51.2311	322.654	340.346	343.238	335.413	367.461	-9.48272	371.935	369.698	347.554	348.277	291.019	347.916	359.779	358.084	362.129	359.997
		253	11	404.7	475	482.8	1882.6	1960.9	1973.9	2081.1	411.5	2101.2	1992.8	1996	1742.9	2047.1	2039.6	2057.5	253	2.63542	45.7216	53.6639	54.5451	51.3102	322.767	340.459	343.397	335.541	367.619	-9.64089	372.161	369.89	347.667	348.39	291.2	348.029	359.937	358.242	362.287	360.155
		254	11	405.4	475.8	483.5	1883.8	1962.1	1975.2	2082.5	411.6	2102.8	1994	1997.3	1744.2	2048.4	2040.9	2058.8	254	2.64583	45.8007	53.7543	54.6242	51.3931	322.872	340.565	343.525	335.654	367.77	-9.784	372.357	370.063	347.773	348.518	291.328	348.145	360.065	358.37	362.415	360.283
		255	11	406	476.6	484.1	1885	1963.3	1976.6	2083.8	411.6	2104.2	1995.2	1998.5	1745.4	2049.7	2042.3	2060.2	255	2.65625	45.8685	53.8447	54.692	51.4684	322.993	340.685	343.69	335.789	367.913	-9.93464	372.523	370.218	347.893	348.639	291.449	348.266	360.208	358.536	362.58	360.441
		256	11	406.7	477.3	484.8	1886.1	1964.5	1977.7	2085.2	411.7	2105.5	1996.4	1999.6	1746.7	2051	2043.7	2061.5	256	2.66667	45.9476	53.9238	54.7711	51.5475	323.083	340.798	343.781	335.887	368.071	-10.0702	372.658	370.365	348.006	348.729	291.584	348.368	360.343	358.694	362.716	360.584
		257	11	407.3	478.1	485.5	1887.3	1965.6	1978.8	2086.6	411.7	2106.8	1997.5	2000.7	1748	2052.4	2045	2062.9	257	2.67708	46.0154	54.0141	54.8502	51.6266	323.196	340.888	343.871	335.985	368.229	-10.2284	372.794	370.512	348.097	348.82	291.72	348.458	360.502	358.83	362.874	360.735
		258	11	408	478.9	486.2	1888.3	1966.8	1979.8	2088	411.8	2108.2	1998.6	2001.8	1749.2	2053.7	2046.2	2064.2	258	2.6875	46.0945	54.1045	54.9292	51.7094	323.256	340.994	343.931	336.06	368.38	-10.3715	372.944	370.662	348.179	348.902	291.825	348.541	360.63	358.935	363.002	360.856
		259	11	408.7	479.7	486.9	1889.1	1968	1980.8	2089.2	411.8	2109.5	1999.6	2003	1750.5	2054.9	2047.2	2065.4	259	2.69792	46.1736	54.1949	55.0083	51.7923	323.271	341.099	343.992	336.121	368.486	-10.5372	373.072	370.779	348.24	349.008	291.953	348.624	360.735	358.995	363.108	360.946
		260	11	409.3	480.4	487.6	1889.9	1969	1981.9	2090.4	411.9	2110.8	2000.7	2004.1	1751.7	2056	2048.2	2066.4	260	2.70833	46.2413	54.274	55.0874	51.8676	323.301	341.175	344.09	336.189	368.606	-10.6652	373.216	370.911	348.338	349.106	292.074	348.722	360.833	359.071	363.183	361.029
		261	11	410	481.1	488.3	1890.7	1969.9	1982.9	2091.6	411.9	2112.1	2001.7	2005.2	1752.6	2057.1	2049.3	2067.5	261	2.71875	46.3204	54.3531	55.1665	51.9467	323.324	341.22	344.157	336.234	368.719	-10.8234	373.351	371.035	348.405	349.196	292.119	348.801	360.923	359.161	363.273	361.119
		262	11	410.6	481.6	488.9	1891.6	1970.8	1983.9	2092.7	412	2113.1	2002.7	2006.3	1753.5	2058.2	2050.3	2068.5	262	2.72917	46.3882	54.4096	55.2343	52.0107	323.399	341.295	344.255	336.317	368.84	-10.9289	373.449	371.144	348.503	349.317	292.194	348.91	361.044	359.259	363.371	361.225
		263	11	411.1	482	489.6	1892.4	1971.8	1984.9	2093.9	412	2114.2	2003.7	2007.2	1754.3	2059.3	2051.3	2069.5	263	2.73958	46.4447	54.4547	55.3134	52.0709	323.46	341.401	344.361	336.407	368.99	-11.0494	373.577	371.284	348.609	349.4	292.255	349.004	361.172	359.364	363.477	361.338
		264	11	411.5	482.5	490.2	1893.2	1972.7	1985.8	2095.1	412.1	2115.3	2004.8	2008	1755.2	2060.4	2052.4	2070.6	264	2.75	46.4899	54.5112	55.3812	52.1274	323.527	341.491	344.451	336.49	369.148	-11.1398	373.713	371.431	348.744	349.467	292.345	349.106	361.308	359.5	363.612	361.473
		265	11	411.8	482.9	490.6	1894.1	1973.6	1986.6	2096.3	412.1	2116.4	2005.8	2008.7	1756.1	2061.5	2053.4	2071.6	265	2.76042	46.5238	54.5564	55.4263	52.1688	323.648	341.612	344.549	336.603	369.337	-11.2226	373.878	371.608	348.887	349.543	292.466	349.215	361.473	359.643	363.755	361.624
		266	11	412.2	483.3	491.1	1894.9	1974.5	1987.3	2097.4	412.2	2117.4	2006.7	2009.5	1757	2062.7	2054.4	2072.7	266	2.77083	46.569	54.6016	55.4828	52.2178	323.731	341.717	344.609	336.686	369.487	-11.2979	374.006	371.747	348.993	349.626	292.571	349.309	361.647	359.771	363.906	361.775
		267	11	412.5	483.8	491.5	1895.7	1975.4	1988.1	2098.4	412.2	2118.5	2007.5	2010.2	1757.8	2063.5	2055.2	2073.7	267	2.78125	46.6029	54.6581	55.528	52.263	323.821	341.83	344.7	336.784	369.623	-11.3883	374.165	371.894	349.083	349.693	292.661	349.388	361.737	359.861	364.042	361.88
		268	12	412.9	484.2	491.9	1896.5	1976.4	1988.8	2099.4	412.3	2119.6	2008.2	2011	1758.7	2064.4	2056.1	2074.5	268	2.79167	46.6481	54.7033	55.5732	52.3082	323.911	341.966	344.767	336.881	369.758	-11.4561	374.323	372.041	349.151	349.784	292.774	349.467	361.85	359.974	364.132	361.985
		269	12	413.2	484.7	492.4	1897.1	1977.2	1989.6	2100.5	412.3	2120.6	2008.9	2011.7	1759.6	2065.2	2056.9	2075.4	269	2.80208	46.682	54.7598	55.6297	52.3571	323.949	342.048	344.85	336.949	369.909	-11.554	374.451	372.18	349.211	349.844	292.88	349.528	361.933	360.057	364.237	362.076
		270	12	413.6	485.1	492.8	1897.8	1977.9	1990.4	2101.5	412.4	2121.6	2009.6	2012.5	1760.4	2066.1	2057.8	2076.3	270	2.8125	46.7271	54.805	55.6749	52.4023	324.017	342.116	344.941	337.025	370.045	-11.6218	374.586	372.316	349.279	349.934	292.97	349.607	362.046	360.17	364.35	362.189
		271	12	413.9	485.6	493.3	1898.4	1978.6	1991.1	2102.5	412.4	2122.6	2010.4	2013.3	1761.2	2067	2058.7	2077.2	271	2.82292	46.761	54.8615	55.7314	52.4513	324.055	342.176	345.001	337.077	370.173	-11.7197	374.714	372.444	349.362	350.017	293.053	349.69	362.151	360.276	364.456	362.294
		272	12	414.2	486	493.7	1899	1979.3	1991.9	2103.6	412.5	2123.6	2011.1	2014	1762.1	2067.8	2059.5	2078.1	272	2.83333	46.7949	54.9067	55.7766	52.4927	324.107	342.252	345.099	337.153	370.338	-11.78	374.858	372.598	349.437	350.092	293.174	349.765	362.249	360.374	364.576	362.4
		273	12	414.6	486.5	494.1	1899.7	1980	1992.6	2104.6	412.5	2124.6	2011.8	2014.8	1762.9	2068.7	2060.4	2079	273	2.84375	46.8401	54.9631	55.8218	52.5417	324.168	342.312	345.159	337.213	370.466	-11.8779	374.986	372.726	349.497	350.175	293.256	349.836	362.355	360.479	364.682	362.505
		274	12	414.9	486.9	494.6	1900.3	1980.7	1993.4	2105.6	412.6	2125.5	2012.6	2015.5	1763.7	2069.5	2061.3	2079.8	274	2.85417	46.874	55.0083	55.8782	52.5869	324.213	342.38	345.249	337.281	370.602	-11.9457	375.099	372.85	349.588	350.243	293.347	349.915	362.445	360.592	364.772	362.603
		275	12	415.3	487.3	495	1901	1981.4	1994.1	2106.6	412.6	2126.5	2013.3	2016.4	1764.5	2070.4	2062.1	2080.7	275	2.86458	46.9192	55.0535	55.9234	52.6321	324.281	342.448	345.317	337.348	370.738	-12.0361	375.234	372.986	349.656	350.356	293.437	350.006	362.558	360.682	364.885	362.709
		276	12	415.6	487.8	495.4	1901.6	1982.1	1995	2107.5	412.7	2127.5	2014	2017.2	1765.3	2071.2	2063	2081.6	276	2.875	46.9531	55.11	55.9686	52.6772	324.326	342.515	345.43	337.424	370.851	-12.1038	375.37	373.11	349.723	350.446	293.528	350.085	362.648	360.795	364.998	362.814
		277	12	416	488.2	495.9	1902.2	1982.8	1996	2108.4	412.7	2128.5	2014.8	2018	1766.2	2072.2	2064	2082.5	277	2.88542	46.9983	55.1552	56.0251	52.7262	324.363	342.576	345.558	337.499	370.956	-12.2018	375.498	373.227	349.806	350.529	293.633	350.168	362.776	360.923	365.104	362.934
		278	12	416.3	488.7	496.3	1902.9	1983.4	1996.9	2109.4	412.8	2129.5	2015.6	2018.9	1767	2073.2	2064.9	2083.5	278	2.89583	47.0322	55.2117	56.0703	52.7714	324.431	342.621	345.671	337.574	371.092	-12.2695	375.633	373.362	349.897	350.642	293.723	350.269	362.912	361.036	365.239	363.063
		279	12	416.7	489.1	496.7	1903.5	1984.1	1997.8	2110.3	412.8	2130.6	2016.6	2019.7	1767.8	2074.2	2065.8	2084.5	279	2.90625	47.0774	55.2569	56.1155	52.8166	324.476	342.689	345.784	337.65	371.205	-12.3599	375.791	373.498	350.032	350.733	293.814	350.382	363.047	361.149	365.375	363.191
		280	12	417	489.6	497.2	1904.2	1984.8	1998.7	2111.2	412.9	2131.7	2017.5	2020.5	1768.6	2075.2	2066.8	2085.5	280	2.91667	47.1113	55.3134	56.172	52.8655	324.537	342.749	345.89	337.725	371.31	-12.4352	375.942	373.626	350.138	350.816	293.897	350.477	363.175	361.277	365.503	363.319
		281	12	417.4	490.2	497.6	1904.8	1985.5	1999.6	2112.2	412.9	2132.8	2018.5	2021.3	1769.5	2076.1	2067.7	2086.4	281	2.92708	47.1565	55.3812	56.2172	52.9183	324.567	342.802	345.988	337.785	371.431	-12.5407	376.085	373.758	350.258	350.891	293.995	350.575	363.273	361.375	365.601	363.417
		282	12	417.7	490.7	498.1	1905.7	1986.5	2000.6	2113.1	413	2133.9	2019.4	2022.2	1770.4	2077.1	2068.6	2087.4	282	2.9375	47.1903	55.4376	56.2737	52.9672	324.672	342.93	346.116	337.906	371.536	-12.616	376.236	373.886	350.364	350.996	294.1	350.68	363.401	361.481	365.729	363.537
		283	12	418.1	491.3	498.5	1906.6	1987.5	2001.5	2114	413	2135	2020.3	2023	1771.4	2078.1	2069.6	2088.4	283	2.94792	47.2355	55.5054	56.3189	53.0199	324.77	343.05	346.214	338.011	371.634	-12.7215	376.379	374.006	350.462	351.072	294.22	350.767	363.522	361.601	365.849	363.658
		284	12	418.4	491.9	499.1	1907.5	1988.6	2002.4	2115.4	413.1	2136.1	2021.3	2023.8	1772.3	2079.1	2070.5	2089.3	284	2.95833	47.2694	55.5732	56.3866	53.0764	324.86	343.186	346.304	338.117	371.837	-12.8118	376.515	374.176	350.575	351.139	294.311	350.857	363.635	361.692	365.94	363.755
		285	12	418.8	492.5	499.6	1908.5	1989.6	2003.3	2116.8	413.1	2137.2	2022.2	2024.8	1773.2	2080.1	2071.5	2090.3	285	2.96875	47.3146	55.641	56.4431	53.1329	324.973	343.299	346.394	338.222	372.041	-12.9248	376.65	374.345	350.665	351.252	294.401	350.959	363.748	361.805	366.053	363.868
		286	12	419.1	493.1	500.2	1909.4	1990.6	2004.3	2118.2	413.2	2138.2	2023.2	2025.8	1774.1	2081.2	2072.5	2091.2	286	2.97917	47.3485	55.7088	56.5109	53.1894	325.064	343.412	346.507	338.328	372.244	-13.0152	376.763	374.504	350.778	351.365	294.492	351.072	363.883	361.918	366.143	363.981
		287	12	419.5	493.7	500.8	1910.3	1991.7	2005.2	2119.5	413.2	2139.3	2024.1	2026.8	1775.1	2082.3	2073.6	2092.2	287	2.98958	47.3937	55.7766	56.5787	53.2497	325.147	343.54	346.59	338.426	372.417	-13.1357	376.891	374.654	350.861	351.471	294.597	351.166	364.012	362.046	366.249	364.102
		288	12	419.9	494.3	501.4	1911.2	1992.7	2006.1	2120.9	413.3	2140.3	2025.1	2027.8	1776	2083.4	2074.6	2093.1	288	3	47.4389	55.8444	56.6465	53.3099	325.23	343.645	346.673	338.516	372.613	-13.2336	376.997	374.805	350.966	351.576	294.68	351.271	364.14	362.151	366.331	364.207
		289	12	420.4	494.9	502	1912.1	1993.7	2007	2122.3	413.3	2141.4	2026	2028.8	1776.9	2084.5	2075.7	2094	289	3.01042	47.4954	55.9121	56.7143	53.3739	325.305	343.743	346.748	338.599	372.801	-13.3617	377.117	374.959	351.042	351.674	294.755	351.358	364.26	362.272	366.407	364.313
		290	12	420.9	495.5	502.6	1913.1	1994.6	2008	2123.5	413.4	2142.4	2027	2029.8	1777.8	2085.6	2076.8	2094.9	290	3.02083	47.5519	55.9799	56.7821	53.438	325.403	343.818	346.846	338.689	372.944	-13.4671	377.215	375.08	351.139	351.772	294.831	351.456	364.381	362.392	366.482	364.418
		291	12	421.3	496.1	503.2	1913.8	1995.5	2008.9	2124.6	413.4	2143.4	2027.9	2030.8	1778.7	2086.7	2077.8	2095.8	291	3.03125	47.5971	56.0477	56.8498	53.4982	325.44	343.901	346.929	338.757	373.072	-13.5876	377.32	375.196	351.222	351.878	294.913	351.55	364.509	362.498	366.565	364.524
		292	13	421.8	496.6	503.8	1914.5	1996.3	2009.8	2125.7	413.5	2144.5	2028.9	2031.8	1779.6	2087.8	2078.9	2096.8	292	3.04167	47.6535	56.1042	56.9176	53.5585	325.478	343.961	347.012	338.817	373.201	-13.6856	377.449	375.325	351.328	351.983	294.996	351.655	364.637	362.626	366.67	364.644
		293	13	422.3	497.2	504.4	1915.2	1997.1	2010.7	2126.7	413.5	2145.5	2029.8	2032.8	1780.5	2088.8	2079.9	2097.7	293	3.05208	47.71	56.172	56.9854	53.6225	325.508	344.014	347.087	338.87	373.298	-13.8136	377.546	375.422	351.403	352.081	295.072	351.742	364.735	362.724	366.746	364.735
		294	13	422.7	497.8	505	1915.9	1997.9	2011.7	2127.8	413.5	2146.6	2030.7	2033.5	1781.4	2089.7	2080.8	2098.6	294	3.0625	47.7552	56.2398	57.0532	53.6827	325.546	344.074	347.193	338.938	373.426	-13.9341	377.674	375.55	351.486	352.119	295.154	351.802	364.817	362.806	366.828	364.817
		295	13	423.2	498.3	505.6	1916.6	1998.8	2012.6	2128.9	413.6	2147.6	2031.7	2034.3	1782.4	2090.6	2081.6	2099.5	295	3.07292	47.8117	56.2963	57.121	53.743	325.584	344.157	347.276	339.005	373.555	-14.032	377.78	375.667	351.591	352.179	295.26	351.885	364.9	362.867	366.911	364.893
		296	13	423.7	498.7	506.2	1917.3	1999.6	2013.5	2130	413.6	2148.7	2032.5	2035.1	1783.3	2091.6	2082.5	2100.4	296	3.08333	47.8682	56.3415	57.1888	53.7995	325.629	344.225	347.366	339.073	373.69	-14.145	377.916	375.803	351.659	352.247	295.35	351.953	365.013	362.957	367.002	364.991
		297	13	424.1	499	506.8	1918	2000.4	2014.4	2131.1	413.7	2149.8	2033.3	2035.9	1784.2	2092.5	2083.3	2101.4	297	3.09375	47.9134	56.3753	57.2566	53.8484	325.689	344.308	347.471	339.156	373.841	-14.2203	378.066	375.953	351.742	352.329	295.456	352.036	365.119	363.04	367.13	365.096
		298	13	424.6	499.3	507.3	1918.7	2001.2	2015.3	2132	413.7	2150.9	2034	2036.6	1785.1	2093.4	2084.2	2102.3	298	3.10417	47.9699	56.4092	57.3131	53.8974	325.749	344.391	347.577	339.239	373.946	-14.3182	378.217	376.081	351.802	352.39	295.561	352.096	365.224	363.145	367.235	365.202
		299	13	425.1	499.7	507.6	1919.4	2002.1	2016.2	2132.9	413.8	2152	2034.8	2037.4	1786	2094.3	2085.1	2103.2	299	3.11458	48.0264	56.4544	57.3469	53.9426	325.817	344.504	347.69	339.337	374.059	-14.386	378.375	376.217	351.893	352.48	295.674	352.186	365.337	363.258	367.348	365.315
		300	13	425.5	500	508	1920.1	2002.9	2017.1	2133.7	413.8	2153	2035.5	2038.2	1786.9	2095.3	2085.9	2104.1	300	3.125	48.0716	56.4883	57.3921	53.984	325.892	344.602	347.81	339.435	374.157	-14.4689	378.518	376.338	351.968	352.578	295.795	352.273	365.48	363.356	367.469	365.435
		301	13	426	500.4	508.3	1920.7	2003.7	2018	2134.6	413.9	2154.1	2036.2	2039	1787.7	2096.2	2086.8	2105.1	301	3.13542	48.1281	56.5335	57.426	54.0292	325.938	344.692	347.923	339.518	374.27	-14.5367	378.676	376.473	352.036	352.668	295.885	352.352	365.593	363.469	367.604	365.556
		302	13	426.5	500.7	508.7	1921.4	2004.5	2018.9	2135.5	413.9	2155.2	2037	2039.7	1788.6	2097.1	2087.6	2106	302	3.14583	48.1845	56.5674	57.4712	54.0744	326.005	344.782	348.036	339.608	374.383	-14.627	378.834	376.609	352.126	352.736	295.998	352.431	365.706	363.56	367.717	365.661
		303	13	426.9	501.1	509	1922.1	2005.4	2019.8	2136.4	414	2156.3	2037.7	2040.5	1789.5	2098.1	2088.5	2106.9	303	3.15625	48.2297	56.6126	57.5051	54.1158	326.081	344.903	348.157	339.713	374.504	-14.6873	379	376.752	352.201	352.834	296.119	352.518	365.849	363.68	367.838	365.789
		304	13	427.4	501.4	509.4	1923	2006.2	2020.6	2137.2	414	2157.3	2038.5	2041.3	1790.3	2099.1	2089.5	2107.8	304	3.16667	48.2862	56.6465	57.5503	54.161	326.194	344.993	348.247	339.811	374.594	-14.7777	379.136	376.865	352.292	352.925	296.209	352.608	365.985	363.816	367.951	365.917
		305	13	427.9	501.8	509.8	1923.8	2007	2021.5	2138.1	414.1	2158.4	2039.2	2042.2	1791.2	2100.2	2090.5	2108.7	305	3.17708	48.3427	56.6917	57.5955	54.21	326.276	345.076	348.353	339.902	374.699	-14.853	379.286	376.993	352.352	353.03	296.314	352.691	366.136	363.944	368.056	366.045
		306	13	428.4	502.1	510.1	1924.6	2007.8	2022.3	2139	414.1	2159.4	2039.9	2043.1	1792.1	2101.2	2091.5	2109.7	306	3.1875	48.3992	56.7256	57.6294	54.2514	326.374	345.174	348.451	340	374.82	-14.9359	379.429	377.125	352.427	353.15	296.435	352.789	366.279	364.087	368.199	366.188
		307	13	429	502.5	510.5	1925.5	2008.7	2023.1	2139.9	414.2	2160.5	2040.7	2044.1	1792.9	2102.2	2092.5	2110.6	307	3.19792	48.467	56.7708	57.6746	54.3041	326.472	345.272	348.526	340.09	374.918	-15.0187	379.573	377.245	352.503	353.271	296.51	352.887	366.399	364.207	368.297	366.301
		308	13	429.5	502.8	510.8	1926.3	2009.5	2024	2141.1	414.2	2161.6	2041.6	2045	1793.8	2103.2	2093.4	2111.5	308	3.20833	48.5235	56.8047	57.7085	54.3455	326.57	345.37	348.646	340.196	375.106	-15.1016	379.738	377.422	352.623	353.391	296.631	353.007	366.542	364.328	368.418	366.429
		309	13	430.1	503.2	511.2	1927.1	2010.3	2024.8	2142.3	414.3	2162.6	2042.5	2045.9	1794.7	2104.2	2094.4	2112.4	309	3.21875	48.5913	56.8498	57.7537	54.3983	326.646	345.445	348.722	340.271	375.272	-15.1844	379.859	377.565	352.721	353.489	296.729	353.105	366.663	364.448	368.516	366.542
		310	13	430.6	503.5	511.6	1928	2011.1	2025.7	2143.5	414.3	2163.7	2043.5	2046.8	1795.6	2105.2	2095.4	2113.4	310	3.22917	48.6477	56.8837	57.7989	54.4434	326.759	345.536	348.835	340.376	375.453	-15.2748	380.017	377.735	352.857	353.602	296.842	353.23	366.798	364.584	368.651	366.678
		311	13	431.2	503.9	511.9	1928.8	2012	2026.5	2144.7	414.4	2164.8	2044.4	2047.7	1796.4	2106.2	2096.4	2114.3	311	3.23958	48.7155	56.9289	57.8327	54.4924	326.841	345.641	348.918	340.467	375.626	-15.3501	380.168	377.897	352.962	353.708	296.924	353.335	366.926	364.712	368.757	366.798
		312	13	431.7	504.2	512.3	1929.6	2012.8	2027.3	2145.9	414.4	2165.8	2045.4	2048.7	1797.3	2107.2	2097.4	2115.2	312	3.25	48.772	56.9628	57.8779	54.5376	326.932	345.731	349.008	340.557	375.807	-15.4405	380.303	378.055	353.098	353.843	297.037	353.471	367.062	364.848	368.87	366.926
		313	13	432.3	504.6	512.6	1930.5	2013.6	2028.2	2147.1	414.5	2166.9	2046.3	2049.6	1798.2	2108.2	2098.3	2116.1	313	3.26042	48.8398	57.008	57.9118	54.5866	327.037	345.814	349.113	340.655	375.98	-15.5158	380.454	378.217	353.203	353.949	297.143	353.576	367.19	364.953	368.975	367.039
		314	13	432.8	504.9	513	1931.1	2014.5	2029.1	2148.3	414.5	2168	2047.2	2050.4	1799	2109.2	2099.3	2117	314	3.27083	48.8963	57.0419	57.957	54.6317	327.082	345.927	349.226	340.745	376.161	-15.6062	380.612	378.386	353.316	354.039	297.233	353.678	367.326	365.089	369.088	367.167
		315	13	433.4	505.3	513.3	1931.7	2015.3	2030	2149.4	414.6	2169.1	2048.2	2051.2	1799.9	2110.2	2100.2	2117.9	315	3.28125	48.9641	57.0871	57.9909	54.6807	327.12	346.01	349.332	340.821	376.311	-15.6815	380.763	378.537	353.444	354.122	297.339	353.783	367.454	365.194	369.194	367.28
		316	13	433.9	505.6	513.7	1932.3	2016.2	2030.9	2150.4	414.6	2170.2	2049.1	2052.1	1800.8	2111.2	2101.2	2118.8	316	3.29167	49.0206	57.121	58.0361	54.7259	327.165	346.123	349.445	340.911	376.447	-15.7719	380.921	378.684	353.557	354.235	297.452	353.896	367.589	365.33	369.306	367.408
		317	14	434.5	506	514.1	1932.9	2017	2031.8	2151.4	414.7	2171.2	2049.9	2052.9	1801.6	2112.2	2102.1	2119.6	317	3.30208	49.0884	57.1662	58.0813	54.7786	327.195	346.198	349.543	340.979	376.567	-15.8548	381.041	378.804	353.633	354.31	297.527	353.971	367.71	365.428	369.382	367.506
		318	14	435	506.3	514.4	1933.5	2017.8	2032.7	2152.4	414.7	2172.2	2050.6	2053.7	1802.5	2113.2	2103.1	2120.5	318	3.3125	49.1448	57.2001	58.1152	54.82	327.248	346.296	349.663	341.069	376.71	-15.9376	381.184	378.947	353.708	354.408	297.648	354.058	367.853	365.571	369.502	367.642
		319	14	435.6	506.7	514.8	1934.1	2018.7	2033.6	2153.4	414.8	2173.1	2051.3	2054.5	1803.4	2114.1	2104	2121.4	319	3.32292	49.2126	57.2453	58.1604	54.8728	327.278	346.394	349.761	341.145	376.831	-16.0205	381.282	379.057	353.761	354.484	297.745	354.122	367.951	365.669	369.6	367.74
		320	14	436.1	506.9	515.1	1934.7	2019.5	2034.6	2154.4	414.8	2174.1	2052	2055.4	1804.2	2114.9	2105	2122.2	320	3.33333	49.2691	57.2679	58.1943	54.9104	327.338	346.5	349.912	341.25	376.982	-16.0958	381.433	379.207	353.843	354.612	297.851	354.228	368.056	365.819	369.706	367.86
		321	14	436.6	507.1	515.5	1935.2	2020.2	2035.5	2155.4	414.9	2175	2052.6	2056.2	1805	2115.7	2105.9	2123.1	321	3.34375	49.3256	57.2905	58.2395	54.9518	327.369	346.575	350.032	341.325	377.125	-16.156	381.553	379.339	353.896	354.71	297.949	354.303	368.154	365.94	369.826	367.973
		322	14	437	507.3	515.8	1935.8	2020.9	2036.4	2156.4	414.9	2175.9	2053.3	2057	1805.9	2116.5	2106.7	2124	322	3.35417	49.3708	57.3131	58.2734	54.9857	327.436	346.665	350.168	341.423	377.283	-16.2238	381.689	379.486	353.987	354.823	298.084	354.405	368.267	366.053	369.962	368.094
		323	14	437.4	507.5	516	1936.4	2021.6	2037.2	2157.3	415	2176.8	2054	2057.8	1806.7	2117.3	2107.5	2124.9	323	3.36458	49.416	57.3356	58.296	55.0159	327.512	346.763	350.288	341.521	377.426	-16.2615	381.832	379.629	354.084	354.943	298.205	354.514	368.388	366.173	370.105	368.222
		324	14	437.8	507.7	516.3	1937	2022.3	2038	2158.1	415	2177.7	2054.7	2058.6	1807.5	2118.1	2108.4	2125.7	324	3.375	49.4612	57.3582	58.3298	55.0498	327.579	346.854	350.401	341.612	377.539	-16.3293	381.968	379.753	354.175	355.056	298.318	354.615	368.501	366.309	370.218	368.342
		325	14	438.2	507.9	516.5	1937.6	2023	2038.7	2158.9	415.1	2178.7	2055.4	2059.4	1808.3	2118.9	2109.2	2126.6	325	3.38542	49.5064	57.3808	58.3524	55.0799	327.655	346.952	350.499	341.702	377.659	-16.3669	382.133	379.896	354.273	355.177	298.438	354.725	368.621	366.429	370.361	368.47
		326	14	438.7	508.1	516.8	1938.2	2023.7	2039.5	2159.7	415.1	2179.6	2056.1	2060.1	1809.2	2119.6	2110	2127.5	326	3.39583	49.5629	57.4034	58.3863	55.1175	327.715	347.035	350.605	341.785	377.765	-16.4422	382.261	380.013	354.356	355.259	298.566	354.807	368.704	366.535	370.489	368.576
		327	14	439.1	508.3	517	1938.8	2024.4	2040.2	2160.6	415.2	2180.5	2056.8	2060.9	1810	2120.4	2110.8	2128.4	327	3.40625	49.608	57.426	58.4089	55.1477	327.79	347.132	350.703	341.875	377.908	-16.4799	382.405	380.156	354.453	355.38	298.687	354.917	368.824	366.655	370.632	368.704
		328	14	439.5	508.5	517.3	1939.5	2025.1	2041	2161.4	415.2	2181.5	2057.5	2061.6	1810.8	2121.2	2111.7	2129.3	328	3.41667	49.6532	57.4486	58.4428	55.1816	327.881	347.223	350.816	341.973	378.021	-16.5477	382.563	380.292	354.544	355.47	298.8	355.007	368.937	366.791	370.768	368.832
		329	14	439.9	508.7	517.5	1940.3	2025.8	2041.7	2162.2	415.3	2182.4	2058.2	2062.4	1811.7	2122	2112.5	2130.1	329	3.42708	49.6984	57.4712	58.4654	55.2117	328.001	347.321	350.913	342.078	378.141	-16.5854	382.706	380.424	354.642	355.591	298.943	355.116	369.058	366.911	370.888	368.952
		330	14	440.4	508.9	517.7	1941.2	2026.5	2042.5	2163	415.3	2183.4	2059.1	2063.1	1812.5	2122.9	2113.3	2131	330	3.4375	49.7549	57.4938	58.488	55.2456	328.137	347.411	351.026	342.191	378.254	-16.6531	382.864	380.559	354.777	355.681	299.056	355.229	369.194	367.024	371.024	369.081
		331	14	440.8	509.1	518	1942	2027.1	2043.2	2163.8	415.4	2184.3	2060.1	2063.9	1813.3	2123.9	2114.2	2131.9	331	3.44792	49.8001	57.5164	58.5219	55.2795	328.25	347.479	351.117	342.282	378.367	-16.6983	383	380.684	354.936	355.794	299.169	355.365	369.352	367.16	371.159	369.224
		332	14	441.2	509.3	518.2	1942.8	2027.8	2044	2164.6	415.4	2185.2	2061	2064.6	1814.1	2124.9	2115.1	2132.8	332	3.45833	49.8453	57.539	58.5445	55.3096	328.37	347.577	351.237	342.395	378.488	-16.7586	383.143	380.815	355.079	355.892	299.29	355.485	369.517	367.303	371.302	369.374
		333	14	441.6	509.5	518.5	1943.6	2028.5	2044.7	2165.5	415.5	2186.2	2061.9	2065.4	1814.9	2126	2116	2133.6	333	3.46875	49.8905	57.5616	58.5784	55.3435	328.483	347.667	351.328	342.493	378.624	-16.8038	383.301	380.962	355.214	356.005	299.402	355.61	369.698	367.439	371.415	369.517
		334	14	442	509.8	518.7	1944.5	2029.3	2045.5	2166.5	415.5	2187.1	2062.8	2066.1	1815.8	2127	2116.9	2134.4	334	3.47917	49.9357	57.5955	58.601	55.3774	328.619	347.78	351.441	342.613	378.782	-16.8716	383.436	381.109	355.35	356.095	299.538	355.723	369.856	367.574	371.528	369.653
		335	14	442.5	510	519	1945.3	2030	2046.2	2167.5	415.6	2188.1	2063.7	2066.8	1816.6	2128	2117.9	2135.2	335	3.48958	49.9922	57.6181	58.6349	55.415	328.724	347.863	351.524	342.704	378.932	-16.9243	383.587	381.26	355.478	356.178	299.644	355.828	370.007	367.725	371.634	369.789
		336	14	442.9	510.2	519.2	1946.1	2030.8	2047	2168.6	415.6	2189	2064.6	2067.6	1817.4	2129.1	2118.8	2136	336	3.5	50.0374	57.6407	58.6575	55.4452	328.845	347.984	351.644	342.824	379.121	-16.9845	383.73	381.425	355.621	356.299	299.764	355.96	370.195	367.868	371.754	369.939
		337	14	443.3	510.4	519.4	1947	2031.6	2047.7	2169.6	415.7	2189.9	2065.6	2068.4	1818.2	2130.1	2119.7	2136.8	337	3.51042	50.0825	57.6633	58.6801	55.4753	328.988	348.104	351.742	342.945	379.286	-17.0222	383.873	381.58	355.787	356.419	299.885	356.103	370.361	368.011	371.875	370.082
		338	14	443.7	510.6	519.7	1947.8	2032.3	2048.5	2170.6	415.7	2190.8	2066.5	2069.1	1819	2131.1	2120.6	2137.6	338	3.52083	50.1277	57.6859	58.714	55.5092	329.101	348.194	351.855	343.05	379.444	-17.09	384.009	381.727	355.922	356.51	299.998	356.216	370.519	368.147	371.988	370.218
		339	14	444.2	510.8	519.9	1948.4	2033.1	2049.2	2171.6	415.8	2191.7	2067.1	2069.9	1819.9	2131.8	2121.5	2138.4	339	3.53125	50.1842	57.7085	58.7366	55.5431	329.169	348.307	351.945	343.141	379.603	-17.1352	384.144	381.874	355.99	356.623	300.133	356.306	370.61	368.282	372.101	370.331
		340	14	444.6	511	520.2	1949	2033.8	2050	2172.6	415.8	2192.6	2067.7	2070.7	1820.6	2132.5	2122.5	2139.2	340	3.54167	50.2294	57.7311	58.7705	55.577	329.237	348.398	352.058	343.231	379.761	-17.203	384.28	382.02	356.058	356.736	300.223	356.397	370.7	368.44	372.214	370.451
		341	15	444.8	511.2	520.4	1949.6	2034.6	2050.8	2173.7	415.9	2193.5	2068.3	2071.4	1821.3	2133.2	2123.2	2140	341	3.55208	50.252	57.7537	58.793	55.5996	329.327	348.533	352.194	343.351	379.964	-17.2256	384.438	382.201	356.148	356.849	300.336	356.498	370.813	368.553	372.349	370.572
		342	15	445	511.4	520.7	1950.2	2035.3	2051.5	2174.5	415.9	2194.4	2068.9	2072.2	1822	2133.9	2124	2140.8	342	3.5625	50.2746	57.7763	58.8269	55.6259	329.41	348.639	352.299	343.449	380.092	-17.2783	384.589	382.341	356.231	356.977	300.442	356.604	370.918	368.681	372.477	370.692
		343	15	445.2	511.6	520.9	1950.8	2036.1	2052.3	2175.2	416	2195.3	2069.5	2073	1822.7	2134.6	2124.7	2141.6	343	3.57292	50.2972	57.7989	58.8495	55.6485	329.5	348.774	352.435	343.57	380.205	-17.3009	384.747	382.476	356.321	357.112	300.555	356.717	371.031	368.794	372.613	370.813
		344	15	445.4	511.8	521.2	1951.3	2036.8	2053	2175.9	416	2196.2	2070.1	2073.7	1823.4	2135.3	2125.5	2142.4	344	3.58333	50.3198	57.8214	58.8834	55.6749	329.56	348.88	352.54	343.66	380.311	-17.3536	384.898	382.604	356.404	357.218	300.66	356.811	371.137	368.922	372.741	370.933
		345	15	445.6	512	521.4	1951.9	2037.6	2053.8	2176.6	416.1	2197.1	2070.7	2074.5	1824.1	2136	2126.2	2143.3	345	3.59375	50.3424	57.844	58.906	55.6975	329.651	349.015	352.676	343.781	380.424	-17.3762	385.056	382.74	356.495	357.353	300.773	356.924	371.25	369.035	372.899	371.061
		346	15	445.9	512.2	521.6	1952.5	2038.3	2054.5	2177.3	416.1	2198.1	2071.3	2075.3	1824.8	2136.7	2127	2144.2	346	3.60417	50.3763	57.8666	58.9286	55.7238	329.734	349.121	352.781	343.879	380.529	-17.4289	385.229	382.879	356.577	357.481	300.879	357.029	371.355	369.163	373.05	371.189
		347	15	446.1	512.4	521.9	1953.1	2039.1	2055.3	2178.1	416.2	2199.1	2071.9	2076	1825.5	2137.4	2127.8	2145	347	3.61458	50.3989	57.8892	58.9625	55.7502	329.816	349.249	352.909	343.992	380.657	-17.4591	385.402	383.03	356.66	357.587	300.984	357.124	371.461	369.291	373.178	371.31
		348	15	446.3	512.6	522.1	1953.7	2039.8	2056	2178.8	416.2	2200.1	2072.5	2076.8	1826.2	2138.1	2128.5	2145.9	348	3.625	50.4215	57.9118	58.9851	55.7728	329.907	349.362	353.022	344.097	380.77	-17.5042	385.583	383.177	356.751	357.722	301.097	357.237	371.574	369.404	373.336	371.438
		349	15	446.5	512.8	522.4	1954.3	2040.6	2056.8	2179.5	416.3	2201.1	2073.1	2077.5	1826.9	2138.8	2129.3	2146.7	349	3.63542	50.4441	57.9344	59.019	55.7992	329.99	349.49	353.15	344.21	380.876	-17.5344	385.756	383.316	356.834	357.828	301.203	357.331	371.679	369.532	373.464	371.559
		350	15	446.7	513	522.6	1954.9	2041.3	2057.6	2180.2	416.3	2202.1	2073.7	2078.3	1827.6	2139.5	2130	2147.6	350	3.64583	50.4667	57.957	59.0416	55.8218	330.08	349.603	353.286	344.323	380.989	-17.5796	385.937	383.463	356.924	357.963	301.316	357.444	371.792	369.645	373.622	371.687
		351	15	446.9	513.2	522.9	1955.5	2042.1	2058.3	2180.9	416.4	2203.1	2074.2	2079	1828.3	2140.3	2130.8	2148.4	351	3.65625	50.4893	57.9796	59.0755	55.8481	330.163	349.731	353.391	344.428	381.094	-17.6097	386.11	383.602	356.984	358.069	301.421	357.527	371.92	369.773	373.75	371.815
		352	15	447.1	513.5	523.1	1956.1	2042.8	2059.1	2181.6	416.4	2204.1	2074.8	2079.8	1829	2141.1	2131.6	2149.3	352	3.66667	50.5119	58.0135	59.0981	55.8745	330.246	349.836	353.52	344.534	381.199	-17.6624	386.284	383.741	357.067	358.197	301.526	357.632	372.048	369.902	373.901	371.95
		353	15	447.3	513.7	523.4	1956.9	2043.6	2059.8	2182.4	416.5	2205.1	2075.6	2080.5	1829.9	2141.9	2132.4	2150.1	353	3.67708	50.5345	58.0361	59.132	55.9008	330.374	349.964	353.625	344.654	381.327	-17.6925	386.457	383.892	357.195	358.302	301.677	357.749	372.176	370.03	374.029	372.078
		354	15	447.6	513.9	523.6	1957.7	2044.3	2060.6	2183.3	416.5	2206.1	2076.5	2081.3	1830.7	2142.8	2133.3	2151	354	3.6875	50.5683	58.0587	59.1546	55.9272	330.502	350.07	353.753	344.775	381.478	-17.7453	386.63	384.054	357.346	358.43	301.805	357.888	372.327	370.18	374.18	372.229
		355	15	447.8	514.1	523.8	1958.5	2045.1	2061.3	2184.3	416.6	2207	2077.4	2082	1831.5	2143.6	2134.1	2151.8	355	3.69792	50.5909	58.0813	59.1772	55.9498	330.637	350.205	353.866	344.903	381.659	-17.7679	386.788	384.224	357.504	358.543	301.941	358.024	372.462	370.316	374.315	372.364
		356	15	448	514.3	524.1	1959.3	2045.8	2062.1	2185.3	416.6	2208	2078.3	2082.8	1832.3	2144.4	2135	2152.6	356	3.70833	50.6135	58.1039	59.2111	55.9762	330.766	350.311	353.994	345.023	381.832	-17.8206	386.961	384.397	357.655	358.671	302.069	358.163	372.59	370.466	374.443	372.5
		357	15	448.2	514.5	524.3	1960.2	2046.6	2062.9	2186.3	416.7	2208.9	2079.1	2083.5	1833.2	2145.2	2135.8	2153.5	357	3.71875	50.6361	58.1265	59.2337	55.9988	330.924	350.446	354.13	345.167	382.013	-17.8432	387.12	384.566	357.79	358.784	302.227	358.287	372.726	370.602	374.601	372.643
		358	15	448.4	514.7	524.5	1961	2047.4	2063.6	2187.4	416.7	2209.9	2080	2084.3	1834	2146.1	2136.6	2154.3	358	3.72917	50.6587	58.1491	59.2563	56.0214	331.059	350.582	354.243	345.295	382.216	-17.8884	387.3	384.758	357.948	358.92	302.363	358.434	372.884	370.738	374.737	372.786
		359	15	448.6	514.9	524.7	1961.8	2048.1	2064.4	2188.4	416.8	2210.8	2080.9	2085	1834.8	2146.9	2137.5	2155.1	359	3.73958	50.6813	58.1717	59.2788	56.0439	331.195	350.695	354.378	345.423	382.397	-17.911	387.458	384.928	358.106	359.033	302.498	358.57	373.02	370.896	374.873	372.929
		360	15	448.8	515.1	524.8	1962.6	2048.9	2065.1	2189.4	416.8	2211.8	2081.8	2085.7	1835.6	2147.7	2138.3	2156	360	3.75	50.7039	58.1943	59.2901	56.0628	331.338	350.838	354.499	345.558	382.585	-17.9486	387.647	385.116	358.272	359.153	302.641	358.713	373.163	371.039	375.038	373.08
		361	15	449	515.2	525	1963.5	2049.6	2065.9	2190.4	416.9	2212.7	2082.7	2086.4	1836.5	2148.5	2139.2	2156.8	361	3.76042	50.7265	58.2056	59.3127	56.0816	331.504	350.959	354.642	345.701	382.774	-17.9637	387.812	385.293	358.438	359.274	302.807	358.856	373.306	371.205	375.181	373.231
		362	15	449.3	515.4	525.2	1964.3	2050.4	2066.6	2191.3	416.9	2213.6	2083.5	2087.1	1837.3	2149.2	2140	2157.6	362	3.77083	50.7604	58.2282	59.3353	56.108	331.632	351.087	354.747	345.822	382.924	-18.0164	387.963	385.444	358.566	359.379	302.935	358.973	373.411	371.333	375.309	373.351
		363	15	449.5	515.5	525.4	1965.1	2051.2	2067.4	2192	417	2214.5	2084.2	2087.8	1837.9	2149.9	2140.6	2158.5	363	3.78125	50.783	58.2395	59.3579	56.1268	331.775	351.23	354.89	345.965	383.045	-18.0315	388.129	385.587	358.686	359.5	303.033	359.093	373.532	371.431	375.475	373.479
		364	15	449.7	515.6	525.6	1965.6	2051.9	2068.1	2192.7	417	2215.3	2084.7	2088.5	1838.6	2150.6	2141.3	2159.3	364	3.79167	50.8056	58.2508	59.3805	56.1456	331.85	351.35	355.011	346.07	383.165	-18.0691	388.272	385.719	358.762	359.62	303.153	359.191	373.652	371.551	375.618	373.607
		365	16	449.9	515.7	525.7	1966.1	2052.7	2068.9	2193.4	417.1	2216.1	2085.3	2089.2	1839.3	2151.3	2142	2160	365	3.80208	50.8282	58.2621	59.3918	56.1607	331.933	351.501	355.161	346.198	383.293	-18.0767	388.423	385.858	358.867	359.748	303.281	359.308	373.78	371.679	375.746	373.735
		366	16	450.1	515.9	525.9	1966.5	2053.4	2069.7	2194.1	417.1	2216.8	2085.9	2089.9	1840	2152	2142.7	2160.7	366	3.8125	50.8508	58.2847	59.4144	56.1833	331.978	351.614	355.297	346.296	383.406	-18.1219	388.536	385.971	358.958	359.861	303.394	359.41	373.893	371.792	375.859	373.848
		367	16	450.3	516	526.1	1967	2054.2	2070.4	2194.8	417.2	2217.6	2086.5	2090.6	1840.7	2152.7	2143.4	2161.4	367	3.82292	50.8734	58.296	59.437	56.2021	332.053	351.757	355.418	346.409	383.527	-18.1369	388.679	386.103	359.056	359.982	303.515	359.519	374.014	371.913	375.98	373.969
		368	16	450.5	516.1	526.3	1967.5	2054.8	2071.2	2195.5	417.2	2218.4	2087	2091.3	1841.4	2153.4	2144.1	2162.1	368	3.83333	50.896	58.3072	59.4596	56.2209	332.129	351.855	355.561	346.515	383.647	-18.1746	388.822	386.235	359.131	360.102	303.635	359.617	374.134	372.033	376.1	374.089
		369	16	450.7	516.3	526.5	1968	2055.4	2071.8	2196.2	417.3	2219.1	2087.6	2092	1842.1	2154.1	2144.8	2162.8	369	3.84375	50.9186	58.3298	59.4822	56.2435	332.197	351.945	355.651	346.598	383.76	-18.1972	388.935	386.348	359.221	360.215	303.748	359.718	374.247	372.146	376.213	374.202
		370	16	451	516.4	526.6	1968.5	2056	2072.5	2196.9	417.3	2219.9	2088.2	2092.7	1842.7	2154.8	2145.5	2163.4	370	3.85417	50.9525	58.3411	59.4935	56.2624	332.272	352.043	355.772	346.696	383.881	-18.2348	389.078	386.479	359.319	360.336	303.846	359.828	374.368	372.267	376.311	374.315
		371	16	451.2	516.5	526.8	1969	2056.6	2073.1	2197.6	417.4	2220.7	2088.8	2093.3	1843.4	2155.5	2146.2	2164.1	371	3.86458	50.9751	58.3524	59.5161	56.2812	332.347	352.141	355.869	346.786	384.001	-18.2499	389.221	386.611	359.417	360.434	303.967	359.925	374.488	372.387	376.432	374.436
		372	16	451.4	516.7	527	1969.5	2057.2	2073.8	2198.3	417.4	2221.4	2089.3	2094	1844.1	2156.2	2146.9	2164.8	372	3.875	50.9977	58.375	59.5387	56.3038	332.415	352.232	355.982	346.876	384.114	-18.2951	389.334	386.724	359.485	360.547	304.08	360.016	374.601	372.5	376.545	374.549
		373	16	451.6	516.8	527.2	1970	2057.8	2074.4	2199	417.5	2222.2	2089.9	2094.6	1844.8	2156.9	2147.6	2165.5	373	3.88542	51.0203	58.3863	59.5613	56.3226	332.49	352.329	356.08	346.967	384.235	-18.3102	389.477	386.856	359.583	360.645	304.2	360.114	374.722	372.621	376.665	374.669
		374	16	451.8	516.9	527.4	1970.5	2058.4	2075	2199.7	417.5	2222.9	2090.5	2095.2	1845.5	2157.6	2148.3	2166.2	374	3.89583	51.0428	58.3976	59.5839	56.3415	332.566	352.427	356.178	347.057	384.355	-18.3478	389.598	386.976	359.681	360.743	304.321	360.212	374.842	372.741	376.786	374.79
		375	16	452	517.1	527.5	1971	2059	2075.7	2200.5	417.6	2223.7	2091.1	2095.9	1846.1	2158.3	2149	2166.9	375	3.90625	51.0654	58.4202	59.5952	56.3603	332.641	352.525	356.299	347.155	384.498	-18.3629	389.741	387.12	359.779	360.863	304.419	360.321	374.963	372.862	376.906	374.91
		376	16	452.2	517.2	527.7	1971.5	2059.6	2076.3	2201.2	417.6	2224.5	2091.6	2096.5	1846.8	2159	2149.8	2167.6	376	3.91667	51.088	58.4315	59.6178	56.3791	332.716	352.623	356.397	347.245	384.619	-18.4005	389.884	387.251	359.854	360.961	304.539	360.407	375.083	373.005	377.027	375.038
		377	16	452.4	517.3	527.9	1972	2060.2	2077	2202	417.7	2225.3	2092.2	2097.2	1847.5	2159.7	2150.5	2168.3	377	3.92708	51.1106	58.4428	59.6404	56.3979	332.792	352.721	356.517	347.343	384.762	-18.4156	390.027	387.394	359.952	361.082	304.66	360.517	375.204	373.125	377.147	375.159
		378	16	452.7	517.5	528.1	1972.5	2060.8	2077.6	2202.8	417.7	2226.1	2092.8	2097.8	1848.1	2160.4	2151.3	2169	378	3.9375	51.1445	58.4654	59.663	56.4243	332.852	352.804	356.6	347.419	384.89	-18.4683	390.155	387.523	360.035	361.164	304.743	360.6	375.309	373.253	377.253	375.272
		379	16	452.9	517.6	528.3	1973	2061.4	2078.3	2203.5	417.8	2226.8	2093.5	2098.5	1848.8	2161.1	2152.1	2169.7	379	3.94792	51.1671	58.4767	59.6856	56.4431	332.927	352.902	356.721	347.517	385.011	-18.4834	390.275	387.643	360.155	361.285	304.863	360.72	375.43	373.396	377.373	375.4
		380	16	453.1	517.7	528.4	1973.5	2062	2078.9	2204.3	417.8	2227.6	2094.2	2099.1	1849.4	2161.8	2152.8	2170.4	380	3.95833	51.1897	58.488	59.6969	56.4582	333.01	353.007	356.826	347.614	385.161	-18.5135	390.426	387.794	360.283	361.39	304.969	360.837	375.558	373.524	377.501	375.528
		381	16	453.1	517.9	528.6	1974.2	2062.6	2079.6	2205.1	417.9	2228.4	2094.8	2099.8	1850.1	2162.5	2153.6	2171.1	381	3.96875	51.1897	58.5106	59.7195	56.4733	333.138	353.113	356.954	347.735	385.312	-18.5211	390.577	387.944	360.389	361.518	305.097	360.954	375.686	373.675	377.629	375.663
		382	16	453.2	518	528.8	1974.8	2063.3	2080.2	2205.8	417.9	2229.2	2095.5	2100.4	1850.8	2163.2	2154.3	2171.8	382	3.97917	51.201	58.5219	59.7421	56.4883	333.244	353.241	357.06	347.848	385.44	-18.5512	390.727	388.084	360.517	361.624	305.225	361.07	375.814	373.803	377.757	375.791
		383	16	453.3	518.1	529	1975.5	2064	2080.9	2206.6	418	2229.9	2096.1	2101.1	1851.4	2163.9	2155.1	2172.5	383	3.98958	51.2123	58.5332	59.7646	56.5034	333.372	353.369	357.188	347.976	385.591	-18.5587	390.855	388.223	360.622	361.752	305.33	361.187	375.942	373.954	377.885	375.927
		384	16	453.3	518.3	529.2	1976.1	2064.7	2081.5	2207.4	418	2230.7	2096.8	2101.7	1852.1	2164.6	2155.8	2173.2	384	4	51.2123	58.5558	59.7872	56.5185	333.477	353.497	357.293	348.089	385.741	-18.5888	391.006	388.374	360.75	361.857	305.458	361.304	376.07	374.082	378.013	376.055
		385	16	453.4	518.4	529.3	1976.8	2065.4	2082.2	2208.2	418.1	2231.5	2097.4	2102.4	1852.7	2165.3	2156.6	2173.9	385	4.01042	51.2236	58.5671	59.7985	56.5297	333.613	353.633	357.429	348.225	385.899	-18.5888	391.164	388.532	360.863	361.993	305.571	361.428	376.206	374.24	378.149	376.198
		386	16	453.5	518.5	529.5	1977.4	2066.1	2082.8	2209	418.1	2232.4	2098.1	2103.2	1853.4	2166	2157.4	2174.6	386	4.02083	51.2349	58.5784	59.8211	56.5448	333.718	353.761	357.534	348.338	386.05	-18.619	391.337	388.694	360.991	362.144	305.699	361.567	376.334	374.391	378.277	376.334
		387	16	453.5	518.7	529.7	1978.1	2066.8	2083.5	2209.8	418.2	2233.2	2098.8	2103.9	1854	2166.8	2158.1	2175.3	387	4.03125	51.2349	58.601	59.8437	56.5599	333.846	353.889	357.662	348.466	386.201	-18.6265	391.488	388.844	361.119	362.272	305.805	361.695	376.484	374.519	378.405	376.469
		388	16	453.6	518.8	529.9	1978.7	2067.5	2084.2	2210.7	418.2	2234.1	2099.4	2104.6	1854.7	2167.5	2158.9	2176	388	4.04167	51.2462	58.6123	59.8663	56.5749	333.952	354.017	357.79	348.586	386.374	-18.6566	391.661	389.018	361.225	362.4	305.933	361.812	376.612	374.669	378.533	376.605
		389	16	453.7	518.9	530.1	1979.4	2068.2	2084.8	2211.5	418.3	2235	2100.1	2105.3	1855.4	2168.3	2159.7	2176.7	389	4.05208	51.2575	58.6236	59.8889	56.59	334.08	354.145	357.896	348.707	386.525	-18.6642	391.835	389.18	361.353	362.528	306.061	361.94	376.763	374.82	378.661	376.748
		390	17	453.7	519.1	530.2	1980	2068.9	2085.5	2212.3	418.3	2235.9	2100.7	2106	1856.1	2169.1	2160.5	2177.5	390	4.0625	51.2575	58.6462	59.9002	56.6013	334.193	354.28	358.031	348.835	386.683	-18.6868	392.015	389.349	361.466	362.663	306.196	362.065	376.921	374.978	378.819	376.906
		391	17	453.8	519.2	530.4	1980.7	2069.6	2086.1	2213.2	418.3	2236.8	2101.4	2106.7	1856.8	2169.9	2161.2	2178.3	391	4.07292	51.2688	58.6575	59.9228	56.6164	334.321	354.408	358.137	348.955	386.856	-18.7169	392.189	389.522	361.594	362.791	306.324	362.193	377.072	375.106	378.97	377.049
		392	17	453.9	519.3	530.6	1981.3	2070.3	2086.8	2214	418.4	2237.7	2102.1	2107.4	1857.5	2170.6	2162	2179	392	4.08333	51.2801	58.6688	59.9454	56.6314	334.426	354.536	358.265	349.076	387.007	-18.7244	392.362	389.684	361.722	362.919	306.452	362.321	377.2	375.257	379.098	377.185
		393	17	453.9	519.5	530.8	1982	2071	2087.4	2214.9	418.4	2238.6	2102.8	2108.1	1858.2	2171.4	2162.8	2179.8	393	4.09375	51.2801	58.6914	59.968	56.6465	334.554	354.664	358.37	349.196	387.18	-18.7546	392.535	389.857	361.85	363.047	306.58	362.449	377.351	375.407	379.249	377.336
		394	17	454	519.6	531	1982.6	2071.7	2088.1	2215.7	418.5	2239.5	2103.5	2108.9	1858.9	2172.2	2163.6	2180.6	394	4.10417	51.2914	58.7027	59.9906	56.6616	334.66	354.792	358.498	349.317	387.33	-18.7621	392.708	390.019	361.978	363.198	306.708	362.588	377.501	375.558	379.399	377.486
		395	17	454.1	519.7	531.1	1983.3	2072.4	2088.7	2216.6	418.5	2240.3	2104.2	2109.6	1859.6	2172.9	2164.3	2181.4	395	4.11458	51.3027	58.714	60.0019	56.6729	334.795	354.928	358.611	349.445	387.511	-18.7847	392.866	390.189	362.113	363.334	306.844	362.724	377.637	375.694	379.557	377.629
		396	17	454.1	519.9	531.3	1984	2073.1	2089.5	2217.4	418.8	2241.3	2104.9	2110.3	1860.3	2173.7	2165.1	2182.1	396	4.125	51.3027	58.7366	60.0245	56.6879	334.923	355.056	358.762	349.58	387.662	-18.747	393.062	390.362	362.242	363.462	306.972	362.852	377.787	375.844	379.686	377.772
		397	17	454.2	520	531.5	1984.7	2073.8	2090.3	2218.3	419.6	2242.3	2105.6	2111.1	1861	2174.4	2165.8	2182.9	397	4.13542	51.314	58.7479	60.0471	56.703	335.051	355.184	358.912	349.716	387.835	-18.5964	393.258	390.547	362.37	363.612	307.1	362.991	377.916	375.972	379.836	377.908
		398	17	454.3	520.1	531.7	1985.5	2074.5	2091.1	2219.1	420.5	2243.2	2106.2	2112	1861.7	2175.2	2166.6	2183.7	398	4.14583	51.3253	58.7592	60.0697	56.718	335.202	355.312	359.063	349.859	387.986	-18.4231	393.431	390.709	362.475	363.786	307.228	363.13	378.066	376.123	379.987	378.059
		399	17	454.3	520.3	531.9	1986.2	2075.2	2091.8	2220	421.3	2244.2	2106.9	2112.8	1862.4	2175.9	2167.3	2184.4	399	4.15625	51.3253	58.7817	60.0923	56.7331	335.33	355.44	359.191	349.987	388.159	-18.2725	393.627	390.893	362.603	363.936	307.356	363.27	378.194	376.251	380.115	378.187
		400	17	454.4	520.4	532	1986.9	2075.9	2092.6	2220.9	422.2	2245.2	2107.6	2113.6	1863.2	2176.6	2168	2185.2	400	4.16667	51.3366	58.793	60.1036	56.7444	335.465	355.576	359.349	350.13	388.34	-18.0917	393.831	391.085	362.739	364.094	307.514	363.417	378.33	376.387	380.273	378.33
		401	17	454.5	520.5	532.2	1987.6	2076.7	2093.4	2221.7	423.1	2246.2	2108.3	2114.5	1863.2	2177.3	2168.7	2185.3	401	4.17708	51.3479	58.8043	60.1262	56.7595	335.593	355.726	359.5	350.273	388.49	-17.9185	394.026	391.258	362.867	364.268	307.484	363.567	378.458	376.515	380.265	378.413
		402	17	454.5	520.7	532.4	1988.3	2077.4	2094.1	2222.6	423.9	2247.1	2109	2115.3	1863.6	2178.1	2169.5	2185.8	402	4.1875	51.3479	58.8269	60.1488	56.7745	335.722	355.854	359.628	350.401	388.664	-17.7679	394.2	391.432	362.995	364.418	307.545	363.706	378.608	376.665	380.348	378.541
		403	17	454.6	520.8	532.6	1989	2078.1	2094.9	2223.5	424.8	2248.1	2109.7	2116.2	1863.8	2178.8	2170.2	2186	403	4.19792	51.3592	58.8382	60.1714	56.7896	335.85	355.982	359.779	350.537	388.837	-17.5946	394.395	391.616	363.123	364.591	307.56	363.857	378.736	376.793	380.363	378.631
		404	17	454.7	520.9	532.8	1989.7	2078.8	2095.7	2224.3	425.7	2249.1	2109.9	2117	1864.1	2179.5	2170.9	2186.4	404	4.20833	51.3705	58.8495	60.194	56.8047	335.978	356.111	359.929	350.672	388.987	-17.4214	394.591	391.789	363.138	364.742	307.597	363.94	378.865	376.921	380.424	378.736
		405	17	454.7	521.1	532.9	1990.4	2079.5	2096.4	2225.2	426.5	2249.2	2110.4	2117.8	1864.4	2180.3	2171.7	2186.7	405	4.21875	51.3705	58.8721	60.2053	56.816	336.113	356.246	360.065	350.808	389.168	-17.2632	394.591	391.88	363.228	364.9	307.642	364.064	379.023	377.079	380.469	378.857
		406	17	454.8	521.2	533	1991.1	2080.2	2097.2	2226	427.3	2249.8	2110.7	2118.7	1864.6	2181	2172.4	2187	406	4.22917	51.3818	58.8834	60.2166	56.8273	336.249	356.382	360.223	350.951	389.326	-17.1051	394.704	392.015	363.273	365.081	307.665	364.177	379.158	377.215	380.514	378.962
		407	17	454.9	521.3	533.1	1991.2	2080.3	2097.3	2226.9	428.1	2250.1	2111.1	2118.9	1864.9	2181.7	2173.1	2187.4	407	4.23958	51.3931	58.8947	60.2279	56.8386	336.249	356.382	360.223	350.951	389.507	-16.9469	394.749	392.128	363.341	365.104	307.71	364.222	379.294	377.351	380.582	379.075
		408	17	454.9	521.5	533.2	1991.6	2080.7	2097.8	2227.7	428.9	2250.5	2111.4	2119.5	1865.2	2182.5	2173.9	2187.7	408	4.25	51.3931	58.9173	60.2391	56.8498	336.317	356.449	360.313	351.026	389.665	-16.7887	394.817	392.241	363.386	365.217	307.755	364.302	379.452	377.509	380.627	379.196
		409	17	455	521.6	533.3	1991.9	2081	2098	2228.5	429.7	2250.9	2111.8	2119.8	1865.4	2183.2	2174.6	2188	409	4.26042	51.4044	58.9286	60.2504	56.8611	336.362	356.495	360.336	351.064	389.824	-16.6305	394.885	392.354	363.454	365.262	307.778	364.358	379.588	377.644	380.672	379.301
		410	17	455.1	521.7	533.4	1992.2	2081.3	2098.4	2229.3	430.5	2251.3	2112.2	2120.3	1865.7	2183.9	2175.3	2188.4	410	4.27083	51.4157	58.9399	60.2617	56.8724	336.407	356.54	360.404	351.117	389.982	-16.4724	394.953	392.467	363.522	365.352	307.823	364.437	379.723	377.78	380.74	379.414
		411	17	455.1	521.9	533.5	1992.5	2081.6	2098.7	2230.2	431.3	2251.7	2112.5	2120.7	1866	2184.7	2176.1	2188.7	411	4.28125	51.4157	58.9625	60.273	56.8837	336.452	356.585	360.449	351.162	390.162	-16.3142	395.021	392.592	363.567	365.42	307.868	364.494	379.881	377.938	380.785	379.535
		412	17	455.2	522	533.6	1992.8	2081.9	2099	2231	432.1	2252.1	2112.9	2121.1	1866.2	2185.4	2176.8	2189	412	4.29167	51.427	58.9738	60.2843	56.895	336.497	356.63	360.494	351.207	390.321	-16.156	395.088	392.704	363.635	365.488	307.891	364.561	380.017	378.074	380.83	379.64
		413	17	455.3	522.1	533.7	1993.1	2082.2	2099.4	2231.8	432.9	2252.5	2113.3	2121.6	1866.5	2186.1	2177.5	2189.4	413	4.30208	51.4383	58.9851	60.2956	56.9063	336.543	356.675	360.562	351.26	390.479	-15.9979	395.156	392.817	363.703	365.578	307.936	364.64	380.152	378.209	380.898	379.753
		414	18	455.3	522.3	533.8	1993.4	2082.5	2099.7	2232.7	433.7	2252.9	2113.6	2122	1866.8	2186.9	2178.3	2189.7	414	4.3125	51.4383	59.0077	60.3069	56.9176	336.588	356.721	360.607	351.305	390.66	-15.8397	395.224	392.942	363.748	365.646	307.981	364.697	380.311	378.367	380.943	379.874
		415	18	455.4	522.4	533.9	1993.7	2082.8	2100	2233.5	434.5	2253.3	2114	2122.4	1867	2187.6	2179	2190	415	4.32292	51.4496	59.019	60.3182	56.9289	336.633	356.766	360.652	351.35	390.818	-15.6815	395.292	393.055	363.816	365.714	308.004	364.765	380.446	378.503	380.989	379.979
		416	18	455.5	522.5	534	1994	2083.1	2100.4	2234.3	435.3	2253.7	2114.4	2122.9	1867.3	2188.3	2179.7	2190.4	416	4.33333	51.4609	59.0303	60.3295	56.9402	336.678	356.811	360.72	351.403	390.976	-15.5233	395.36	393.168	363.883	365.804	308.049	364.844	380.582	378.639	381.056	380.092
		417	18	455.5	522.7	534.1	1994.3	2083.4	2100.7	2235.2	436.1	2254.1	2114.7	2123.3	1867.6	2189.1	2180.5	2190.7	417	4.34375	51.4609	59.0529	60.3408	56.9515	336.723	356.856	360.765	351.448	391.157	-15.3652	395.427	393.292	363.929	365.872	308.094	364.9	380.74	378.797	381.102	380.213
		418	18	455.6	522.8	534.2	1994.6	2083.7	2101	2236	436.9	2254.5	2115.1	2123.7	1867.8	2189.8	2181.2	2191	418	4.35417	51.4722	59.0642	60.3521	56.9628	336.768	356.901	360.81	351.493	391.315	-15.207	395.495	393.405	363.996	365.94	308.117	364.968	380.876	378.932	381.147	380.318
		419	18	455.7	522.9	534.3	1994.9	2084	2101.4	2236.8	437.7	2254.9	2115.5	2124.2	1868.1	2190.5	2181.9	2191.4	419	4.36458	51.4835	59.0755	60.3634	56.9741	336.814	356.947	360.878	351.546	391.473	-15.0488	395.563	393.518	364.064	366.03	308.162	365.047	381.011	379.068	381.215	380.431
		420	18	455.7	523.1	534.4	1995.2	2084.3	2101.7	2237.7	438.5	2255.3	2115.8	2124.6	1868.4	2191.3	2182.7	2191.7	420	4.375	51.4835	59.0981	60.3747	56.9854	336.859	356.992	360.923	351.591	391.654	-14.8907	395.631	393.642	364.109	366.098	308.207	365.104	381.169	379.226	381.26	380.552
		421	18	455.8	523.2	534.5	1995.5	2084.6	2102	2238.5	439.3	2255.7	2116.2	2125	1868.6	2192	2183.4	2192	421	4.38542	51.4948	59.1094	60.386	56.9967	336.904	357.037	360.969	351.637	391.812	-14.7325	395.698	393.755	364.177	366.166	308.23	365.171	381.305	379.362	381.305	380.657
		422	18	455.9	523.3	534.6	1995.8	2084.9	2102.4	2239.3	440.1	2256.1	2116.6	2125.5	1868.9	2192.7	2184.1	2192.4	422	4.39583	51.5061	59.1207	60.3973	57.008	336.949	357.082	361.036	351.689	391.97	-14.5743	395.766	393.868	364.245	366.256	308.275	365.251	381.44	379.497	381.373	380.77
		423	18	455.9	523.5	534.7	1996.1	2085.2	2102.7	2240.2	440.9	2256.5	2116.9	2125.9	1869.2	2193.5	2184.9	2192.7	423	4.40625	51.5061	59.1433	60.4086	57.0193	336.994	357.127	361.082	351.734	392.151	-14.4161	395.834	393.992	364.29	366.324	308.32	365.307	381.599	379.655	381.418	380.891
		424	18	456	523.6	534.8	1996.4	2085.5	2103	2241	441.7	2256.9	2117.3	2126.3	1869.4	2194.2	2185.6	2193	424	4.41667	51.5174	59.1546	60.4199	57.0306	337.04	357.173	361.127	351.78	392.309	-14.258	395.902	394.105	364.358	366.392	308.343	365.375	381.734	379.791	381.463	380.996
		425	18	456.1	523.7	534.9	1996.7	2085.8	2103.4	2241.8	442.5	2257.3	2117.7	2126.8	1869.7	2194.9	2186.3	2193.4	425	4.42708	51.5286	59.1659	60.4312	57.0419	337.085	357.218	361.195	351.832	392.467	-14.0998	395.97	394.218	364.426	366.482	308.388	365.454	381.87	379.927	381.531	381.109
		426	18	456.1	523.9	535	1997	2086.1	2103.7	2242.7	443.3	2257.7	2118	2127.2	1870	2195.7	2187.1	2193.7	426	4.4375	51.5286	59.1885	60.4425	57.0532	337.13	357.263	361.24	351.878	392.648	-13.9416	396.037	394.343	364.471	366.55	308.433	365.51	382.028	380.085	381.576	381.23
		427	18	456.2	524	535.1	1997.3	2086.4	2104	2243.5	444.1	2258.1	2118.4	2127.6	1870.2	2196.4	2187.8	2194	427	4.44792	51.5399	59.1998	60.4538	57.0645	337.175	357.308	361.285	351.923	392.806	-13.7835	396.105	394.456	364.539	366.618	308.456	365.578	382.164	380.22	381.621	381.335
		428	18	456.3	524.1	535.2	1997.6	2086.7	2104.4	2244.3	444.9	2258.5	2118.8	2128.1	1870.5	2197.1	2188.5	2194.4	428	4.45833	51.5512	59.2111	60.4651	57.0758	337.22	357.353	361.353	351.975	392.964	-13.6253	396.173	394.569	364.607	366.708	308.501	365.657	382.299	380.356	381.689	381.448
		429	18	456.3	524.3	535.3	1997.9	2087	2104.7	2245.2	445.7	2258.9	2119.1	2128.5	1870.8	2197.9	2189.3	2194.7	429	4.46875	51.5512	59.2337	60.4764	57.0871	337.266	357.398	361.398	352.021	393.145	-13.4671	396.241	394.693	364.652	366.776	308.546	365.714	382.457	380.514	381.734	381.569
		430	18	456.4	524.4	535.4	1998.2	2087.3	2105	2246	446.5	2259.3	2119.5	2128.9	1871	2198.6	2190	2195	430	4.47917	51.5625	59.245	60.4877	57.0984	337.311	357.444	361.443	352.066	393.303	-13.309	396.309	394.806	364.72	366.844	308.569	365.782	382.593	380.65	381.779	381.674
		431	18	456.5	524.5	535.5	1998.5	2087.6	2105.4	2246.8	447.3	2259.7	2119.9	2129.4	1871.3	2199.3	2190.7	2195.4	431	4.48958	51.5738	59.2563	60.499	57.1097	337.356	357.489	361.511	352.119	393.461	-13.1508	396.376	394.919	364.787	366.934	308.614	365.861	382.728	380.785	381.847	381.787
		432	18	456.5	524.7	535.6	1998.8	2087.9	2105.7	2247.7	448.1	2260.1	2120.2	2129.8	1871.6	2200.1	2191.5	2195.7	432	4.5	51.5738	59.2788	60.5103	57.121	337.401	357.534	361.556	352.164	393.642	-12.9926	396.444	395.043	364.833	367.002	308.659	365.917	382.887	380.943	381.892	381.907
		433	18	456.6	524.8	535.7	1999.1	2088.2	2106	2248.5	448.9	2260.5	2120.6	2130.2	1871.8	2200.8	2192.2	2196	433	4.51042	51.5851	59.2901	60.5216	57.1323	337.446	357.579	361.601	352.209	393.8	-12.8344	396.512	395.156	364.9	367.07	308.682	365.985	383.022	381.079	381.938	382.013
		434	18	456.7	524.9	535.8	1999.4	2088.5	2106.4	2249.3	449.7	2260.9	2121	2130.7	1872.1	2201.5	2192.9	2196.4	434	4.52083	51.5964	59.3014	60.5329	57.1436	337.492	357.624	361.669	352.262	393.959	-12.6763	396.58	395.269	364.968	367.16	308.727	366.064	383.158	381.215	382.005	382.126
		435	18	456.7	525.1	535.9	1999.7	2088.8	2106.7	2250.2	450.5	2261.3	2121.3	2131.1	1872.4	2202.3	2193.7	2196.7	435	4.53125	51.5964	59.324	60.5442	57.1549	337.537	357.67	361.714	352.307	394.139	-12.5181	396.647	395.393	365.013	367.228	308.772	366.12	383.316	381.373	382.051	382.246
		436	18	456.8	525.2	536	2000	2089.1	2107	2251	451.3	2261.7	2121.7	2131.5	1872.6	2203	2194.4	2197	436	4.54167	51.6077	59.3353	60.5555	57.1662	337.582	357.715	361.759	352.352	394.297	-12.3599	396.715	395.506	365.081	367.295	308.795	366.188	383.451	381.508	382.096	382.352
		437	18	456.9	525.3	536.1	2000.3	2089.4	2107.4	2251.8	452.1	2262.1	2122.1	2132	1872.9	2203.7	2195.1	2197.4	437	4.55208	51.619	59.3466	60.5668	57.1775	337.627	357.76	361.827	352.405	394.456	-12.2018	396.783	395.619	365.149	367.386	308.84	366.267	383.587	381.644	382.164	382.465
		438	19	456.9	525.5	536.2	2000.6	2089.7	2107.7	2252.7	452.9	2262.5	2122.4	2132.4	1873.2	2204.5	2195.9	2197.7	438	4.5625	51.619	59.3692	60.5781	57.1888	337.672	357.805	361.872	352.45	394.636	-12.0436	396.851	395.744	365.194	367.454	308.885	366.324	383.745	381.802	382.209	382.585
		439	19	457	525.6	536.3	2000.9	2090	2108	2253.5	453.7	2262.9	2122.8	2132.8	1873.4	2205.2	2196.6	2198	439	4.57292	51.6303	59.3805	60.5894	57.2001	337.718	357.85	361.918	352.495	394.795	-11.8854	396.919	395.857	365.262	367.521	308.908	366.392	383.881	381.938	382.254	382.691
		440	19	457.1	525.7	536.4	2001.2	2090.3	2108.4	2254.3	454.5	2263.3	2123.2	2133.3	1873.7	2205.9	2197.3	2198.4	440	4.58333	51.6416	59.3918	60.6007	57.2114	337.763	357.896	361.985	352.548	394.953	-11.7272	396.986	395.97	365.33	367.612	308.953	366.471	384.016	382.073	382.322	382.804
		441	19	457.1	525.9	536.5	2001.5	2090.6	2108.7	2255.2	455.3	2263.7	2123.5	2133.7	1874	2206.7	2198.1	2198.7	441	4.59375	51.6416	59.4144	60.612	57.2227	337.808	357.941	362.031	352.593	395.134	-11.5691	397.054	396.094	365.375	367.68	308.998	366.527	384.175	382.231	382.367	382.924
		442	19	457.2	526	536.6	2001.8	2090.9	2109	2256	456.1	2264.1	2123.9	2134.1	1874.2	2207.4	2198.8	2199	442	4.60417	51.6529	59.4257	60.6233	57.234	337.853	357.986	362.076	352.638	395.292	-11.4109	397.122	396.207	365.443	367.747	309.021	366.595	384.31	382.367	382.412	383.03
		443	19	457.3	526.1	536.7	2002.1	2091.2	2109.4	2256.8	456.9	2264.5	2124.3	2134.6	1874.5	2208.1	2199.5	2199.4	443	4.61458	51.6642	59.437	60.6346	57.2453	337.898	358.031	362.144	352.691	395.45	-11.2527	397.19	396.32	365.51	367.838	309.066	366.674	384.446	382.502	382.48	383.143
		444	19	457.3	526.3	536.8	2002.4	2091.5	2109.7	2257.7	457.7	2264.9	2124.6	2135	1874.8	2208.9	2200.3	2199.7	444	4.625	51.6642	59.4596	60.6459	57.2566	337.943	358.076	362.189	352.736	395.631	-11.0946	397.258	396.444	365.556	367.906	309.111	366.731	384.604	382.661	382.525	383.263
		445	19	457.4	526.4	536.9	2002.7	2091.8	2110	2258.5	458.5	2265.3	2125	2135.4	1875	2209.6	2201	2200	445	4.63542	51.6755	59.4709	60.6572	57.2679	337.989	358.122	362.234	352.781	395.789	-10.9364	397.325	396.557	365.623	367.973	309.134	366.798	384.739	382.796	382.57	383.369
		446	19	457.5	526.5	537	2003	2092.1	2110.4	2259.3	459.3	2265.7	2125.4	2135.9	1875.3	2210.3	2201.7	2200.4	446	4.64583	51.6868	59.4822	60.6685	57.2792	338.034	358.167	362.302	352.834	395.947	-10.7782	397.393	396.67	365.691	368.064	309.179	366.877	384.875	382.932	382.638	383.482
		447	19	457.5	526.7	537.1	2003.3	2092.4	2110.7	2260.2	460.1	2266.1	2125.7	2136.3	1875.6	2211.1	2202.5	2200.7	447	4.65625	51.6868	59.5048	60.6798	57.2905	338.079	358.212	362.347	352.879	396.128	-10.62	397.461	396.794	365.736	368.132	309.224	366.934	385.033	383.09	382.683	383.602
		448	19	457.6	526.8	537.2	2003.6	2092.7	2111	2261	460.9	2266.5	2126.1	2136.7	1875.8	2211.8	2203.2	2201	448	4.66667	51.6981	59.5161	60.6911	57.3018	338.124	358.257	362.392	352.925	396.286	-10.4619	397.529	396.907	365.804	368.199	309.247	367.002	385.169	383.226	382.728	383.708
		449	19	457.7	526.9	537.3	2003.9	2093	2111.4	2261.8	461.7	2266.9	2126.5	2137.2	1876.1	2212.5	2203.9	2201.4	449	4.67708	51.7094	59.5274	60.7024	57.3131	338.169	358.302	362.46	352.977	396.444	-10.3037	397.596	397.02	365.872	368.29	309.292	367.081	385.304	383.361	382.796	383.821
		450	19	457.7	527.1	537.4	2004.2	2093.3	2111.7	2262.7	462.5	2267.3	2126.8	2137.6	1876.4	2213.3	2204.7	2201.7	450	4.6875	51.7094	59.55	60.7137	57.3244	338.215	358.348	362.505	353.022	396.625	-10.1455	397.664	397.145	365.917	368.357	309.337	367.137	385.463	383.519	382.841	383.941
		451	19	457.8	527.2	537.5	2004.5	2093.6	2112	2263.5	463.3	2267.7	2127.2	2138	1876.6	2214	2205.4	2202	451	4.69792	51.7207	59.5613	60.7249	57.3356	338.26	358.393	362.55	353.068	396.783	-9.98736	397.732	397.258	365.985	368.425	309.36	367.205	385.598	383.655	382.887	384.047
		452	19	457.9	527.3	537.6	2004.8	2093.9	2112.4	2264.3	464.1	2268.1	2127.6	2138.5	1876.9	2214.7	2206.1	2202.4	452	4.70833	51.732	59.5726	60.7362	57.3469	338.305	358.438	362.618	353.12	396.941	-9.82919	397.8	397.371	366.053	368.516	309.405	367.284	385.734	383.79	382.954	384.159
		453	19	457.9	527.5	537.7	2005.1	2094.2	2112.7	2265.2	464.9	2268.5	2127.9	2138.9	1877.2	2215.5	2206.9	2202.7	453	4.71875	51.732	59.5952	60.7475	57.3582	338.35	358.483	362.663	353.166	397.122	-9.67102	397.868	397.495	366.098	368.583	309.45	367.341	385.892	383.949	383	384.28
		454	19	458	527.6	537.8	2005.4	2094.5	2113	2266	465.7	2268.9	2128.3	2139.3	1877.4	2216.2	2207.6	2203	454	4.72917	51.7433	59.6065	60.7588	57.3695	338.395	358.528	362.709	353.211	397.28	-9.51285	397.935	397.608	366.166	368.651	309.473	367.408	386.027	384.084	383.045	384.385
		455	19	458.1	527.7	537.9	2005.7	2094.8	2113.4	2266.8	466.5	2269.3	2128.7	2139.8	1877.7	2216.9	2208.3	2203.4	455	4.73958	51.7546	59.6178	60.7701	57.3808	338.441	358.573	362.776	353.263	397.438	-9.35468	398.003	397.721	366.233	368.742	309.518	367.488	386.163	384.22	383.113	384.498
		456	19	458.1	527.9	538	2006	2095.1	2113.7	2267.7	467.3	2269.7	2129	2140.2	1878	2217.7	2209.1	2203.7	456	4.75	51.7546	59.6404	60.7814	57.3921	338.486	358.619	362.821	353.309	397.619	-9.19651	398.071	397.845	366.279	368.809	309.563	367.544	386.321	384.378	383.158	384.619
		457	19	458.2	528	538.1	2006.3	2095.4	2114	2268.5	468.1	2270.1	2129.4	2140.6	1878.2	2218.4	2209.8	2204	457	4.76042	51.7659	59.6517	60.7927	57.4034	338.531	358.664	362.867	353.354	397.777	-9.03834	398.139	397.958	366.346	368.877	309.586	367.612	386.457	384.513	383.203	384.724
		458	19	458.3	528.1	538.2	2006.6	2095.7	2114.4	2269.3	468.9	2270.5	2129.8	2141.1	1878.5	2219.1	2210.5	2204.4	458	4.77083	51.7772	59.663	60.804	57.4147	338.576	358.709	362.934	353.407	397.935	-8.88017	398.207	398.071	366.414	368.968	309.631	367.691	386.592	384.649	383.271	384.837
		459	19	458.3	528.3	538.3	2006.9	2096	2114.7	2270.2	469.7	2270.9	2130.1	2141.5	1878.8	2219.9	2211.3	2204.7	459	4.78125	51.7772	59.6856	60.8153	57.426	338.621	358.754	362.98	353.452	398.116	-8.722	398.274	398.195	366.459	369.035	309.676	367.747	386.75	384.807	383.316	384.958
		460	19	458.4	528.4	538.4	2007.2	2096.3	2115	2271	470.5	2271.3	2130.5	2141.9	1879	2220.6	2212	2205	460	4.79167	51.7885	59.6969	60.8266	57.4373	338.667	358.799	363.025	353.497	398.274	-8.56383	398.342	398.308	366.527	369.103	309.699	367.815	386.886	384.943	383.361	385.063
		461	19	458.5	528.5	538.5	2007.5	2096.6	2115.4	2271.8	471.3	2271.7	2130.9	2142.4	1879.3	2221.3	2212.7	2205.4	461	4.80208	51.7998	59.7082	60.8379	57.4486	338.712	358.845	363.093	353.55	398.433	-8.40565	398.41	398.421	366.595	369.194	309.744	367.894	387.022	385.078	383.429	385.176
		462	19	458.5	528.7	538.6	2007.8	2096.9	2115.7	2272.7	472.1	2272.1	2131.2	2142.8	1879.6	2222.1	2213.5	2205.7	462	4.8125	51.7998	59.7308	60.8492	57.4599	338.757	358.89	363.138	353.595	398.613	-8.24748	398.478	398.546	366.64	369.261	309.789	367.951	387.18	385.237	383.474	385.297
		463	20	458.6	528.8	538.7	2008.1	2097.2	2116	2273.5	472.9	2272.5	2131.6	2143.2	1879.8	2222.8	2214.2	2206	463	4.82292	51.8111	59.7421	60.8605	57.4712	338.802	358.935	363.183	353.64	398.771	-8.08931	398.546	398.658	366.708	369.329	309.812	368.019	387.315	385.372	383.519	385.402
		464	20	458.7	528.9	538.8	2008.4	2097.5	2116.4	2274.3	473.7	2272.9	2132	2143.7	1880.1	2223.5	2214.9	2206.4	464	4.83333	51.8224	59.7533	60.8718	57.4825	338.847	358.98	363.251	353.693	398.93	-7.93114	398.613	398.771	366.776	369.419	309.857	368.098	387.451	385.508	383.587	385.515
		465	20	458.7	529.1	538.9	2008.7	2097.8	2116.7	2275.2	474.5	2273.3	2132.3	2144.1	1880.4	2224.3	2215.7	2206.7	465	4.84375	51.8224	59.7759	60.8831	57.4938	338.892	359.025	363.296	353.738	399.11	-7.77297	398.681	398.896	366.821	369.487	309.902	368.154	387.609	385.666	383.632	385.636
		466	20	458.8	529.2	539	2009	2098.1	2117	2276	475.3	2273.7	2132.7	2144.5	1880.6	2225	2216.4	2207	466	4.85417	51.8337	59.7872	60.8944	57.5051	338.938	359.071	363.341	353.783	399.269	-7.6148	398.749	399.009	366.889	369.555	309.925	368.222	387.745	385.801	383.677	385.741
		467	20	458.9	529.3	539.1	2009.3	2098.4	2117.4	2276.8	476.1	2274.1	2133.1	2145	1880.9	2225.7	2217.1	2207.4	467	4.86458	51.845	59.7985	60.9057	57.5164	338.983	359.116	363.409	353.836	399.427	-7.45663	398.817	399.122	366.957	369.645	309.97	368.301	387.88	385.937	383.745	385.854
		468	20	458.9	529.5	539.2	2009.6	2098.7	2117.7	2277.7	476.9	2274.5	2133.4	2145.4	1881.2	2226.5	2217.9	2207.7	468	4.875	51.845	59.8211	60.917	57.5277	339.028	359.161	363.454	353.881	399.608	-7.29846	398.884	399.246	367.002	369.713	310.015	368.357	388.038	386.095	383.79	385.975
		469	20	456	529.6	539.3	2009.9	2099	2118	2278.5	477.7	2274.9	2133.8	2145.8	1881.4	2227.2	2218.6	2208	469	4.88542	51.5174	59.8324	60.9283	57.426	339.299	359.432	363.725	354.152	399.992	-6.91433	399.178	399.585	367.295	370.007	310.264	368.651	388.4	386.457	384.062	386.306
		470	20	459.1	529.7	539.4	2010.2	2099.3	2118.4	2279.3	478.5	2275.3	2134.2	2146.3	1881.7	2227.9	2219.3	2208.4	470	4.89583	51.8676	59.8437	60.9396	57.5503	339.118	359.251	363.567	353.979	399.924	-6.98212	399.02	399.472	367.137	369.871	310.083	368.504	388.31	386.366	383.903	386.193
		471	20	459.1	529.9	539.5	2010.5	2099.6	2118.7	2280.2	479.3	2275.7	2134.5	2146.7	1882	2228.7	2220.1	2208.7	471	4.90625	51.8676	59.8663	60.9509	57.5616	339.164	359.297	363.612	354.024	400.105	-6.82395	399.088	399.596	367.182	369.939	310.128	368.561	388.468	386.525	383.949	386.314
		472	20	459.2	530	539.6	2010.8	2099.9	2119	2281	480.1	2276.1	2134.9	2147.1	1882.2	2229.4	2220.8	2209	472	4.91667	51.8789	59.8776	60.9622	57.5729	339.209	359.342	363.658	354.069	400.263	-6.66577	399.156	399.709	367.25	370.007	310.151	368.629	388.603	386.66	383.994	386.419
		473	20	459.3	530.1	539.7	2011.1	2100.2	2119.4	2281.8	480.9	2276.5	2135.3	2147.6	1882.5	2230.1	2221.5	2209.4	473	4.92708	51.8902	59.8889	60.9735	57.5842	339.254	359.387	363.725	354.122	400.421	-6.5076	399.223	399.822	367.318	370.097	310.196	368.708	388.739	386.796	384.062	386.532
		474	20	459.3	530.3	539.8	2011.4	2100.5	2119.7	2282.7	481.7	2276.9	2135.6	2148	1882.8	2230.9	2222.3	2209.7	474	4.9375	51.8902	59.9115	60.9848	57.5955	339.299	359.432	363.771	354.167	400.602	-6.34943	399.291	399.946	367.363	370.165	310.241	368.764	388.897	386.954	384.107	386.653
		475	20	459.4	530.4	539.9	2011.7	2100.8	2120	2283.5	482.5	2277.3	2136	2148.4	1883	2231.6	2223	2210	475	4.94792	51.9015	59.9228	60.9961	57.6068	339.344	359.477	363.816	354.212	400.76	-6.19126	399.359	400.059	367.431	370.233	310.264	368.832	389.033	387.089	384.152	386.758
		476	20	459.5	530.5	540	2012	2101.1	2120.4	2284.3	483.3	2277.7	2136.4	2148.9	1883.3	2232.3	2223.7	2210.4	476	4.95833	51.9128	59.9341	61.0074	57.6181	339.39	359.522	363.883	354.265	400.918	-6.03309	399.427	400.172	367.499	370.323	310.309	368.911	389.168	387.225	384.22	386.871
		477	20	459.5	530.7	540.1	2012.3	2101.4	2120.7	2285.2	484.1	2278.1	2136.7	2149.3	1883.6	2233.1	2224.5	2210.7	477	4.96875	51.9128	59.9567	61.0187	57.6294	339.435	359.568	363.929	354.31	401.099	-5.87492	399.495	400.297	367.544	370.391	310.354	368.968	389.326	387.383	384.265	386.992
		478	20	459.6	530.8	540.2	2012.6	2101.7	2121	2286	484.9	2278.5	2137.1	2149.7	1883.8	2233.8	2225.2	2211	478	4.97917	51.9241	59.968	61.03	57.6407	339.48	359.613	363.974	354.356	401.257	-5.71675	399.562	400.41	367.612	370.459	310.377	369.035	389.462	387.519	384.31	387.097
		479	20	459.7	530.9	540.3	2012.9	2102	2121.4	2286.8	485.7	2278.9	2137.5	2150.2	1884.1	2234.5	2225.9	2211.4	479	4.98958	51.9354	59.9793	61.0413	57.652	339.525	359.658	364.042	354.408	401.415	-5.55858	399.63	400.523	367.68	370.549	310.422	369.114	389.598	387.654	384.378	387.21
		480	20	459.7	531.1	540.4	2013.2	2102.3	2121.7	2287.7	486.5	2279.3	2137.8	2150.6	1884.4	2235.3	2226.7	2211.7	480	5	51.9354	60.0019	61.0526	57.6633	339.57	359.703	364.087	354.453	401.596	-5.40041	399.698	400.647	367.725	370.617	310.467	369.171	389.756	387.812	384.423	387.33
		481	20	459.8	531.2	540.5	2013.5	2102.6	2122	2288.5	487.3	2279.7	2138.2	2151	1884.6	2236	2227.4	2212	481	5.01042	51.9467	60.0132	61.0639	57.6746	339.616	359.748	364.132	354.499	401.754	-5.24224	399.766	400.76	367.793	370.685	310.49	369.239	389.891	387.948	384.468	387.436
		482	20	459.9	531.3	540.6	2013.8	2102.9	2122.4	2289.3	488.1	2280.1	2138.6	2151.5	1884.9	2236.7	2228.1	2212.4	482	5.02083	51.958	60.0245	61.0752	57.6859	339.661	359.794	364.2	354.551	401.912	-5.08407	399.833	400.873	367.86	370.775	310.535	369.318	390.027	388.084	384.536	387.549
		483	20	459.9	531.5	540.7	2014.1	2103.2	2122.7	2290.2	488.9	2280.5	2138.9	2151.9	1885.2	2237.5	2228.9	2212.7	483	5.03125	51.958	60.0471	61.0865	57.6972	339.706	359.839	364.245	354.597	402.093	-4.92589	399.901	400.997	367.906	370.843	310.58	369.374	390.185	388.242	384.581	387.669
		484	20	456	531.6	540.8	2014.4	2103.5	2123	2291	489.7	2280.9	2139.3	2152.3	1885.4	2238.2	2229.6	2213	484	5.04167	51.5174	60.0584	61.0978	57.5578	340.052	360.185	364.591	354.943	402.553	-4.46645	400.27	401.411	368.275	371.212	310.904	369.743	390.622	388.679	384.928	388.076
		485	20	460.1	531.7	540.9	2014.7	2103.8	2123.4	2291.8	490.5	2281.3	2139.7	2152.8	1885.7	2238.9	2230.3	2213.4	485	5.05208	51.9806	60.0697	61.1091	57.7198	339.796	359.929	364.358	354.695	402.409	-4.60955	400.037	401.223	368.041	371.001	310.648	369.521	390.456	388.513	384.694	387.888
		486	20	460.1	531.9	541	2015	2104.1	2123.7	2292.7	491.3	2281.7	2140	2153.2	1886	2239.7	2231.1	2213.7	486	5.0625	51.9806	60.0923	61.1204	57.7311	339.842	359.974	364.403	354.74	402.59	-4.45138	400.105	401.347	368.086	371.069	310.693	369.578	390.614	388.671	384.739	388.008
		487	21	460.2	532	541.1	2015.3	2104.4	2124	2293.5	492.1	2282.1	2140.4	2153.6	1886.2	2240.4	2231.8	2214	487	5.07292	51.9919	60.1036	61.1317	57.7424	339.887	360.02	364.448	354.785	402.748	-4.29321	400.172	401.46	368.154	371.137	310.715	369.645	390.75	388.807	384.785	388.114
		488	21	460.3	532.1	541.2	2015.6	2104.7	2124.4	2294.3	492.9	2282.5	2140.8	2154.1	1886.5	2241.1	2232.5	2214.4	488	5.08333	52.0032	60.1149	61.143	57.7537	339.932	360.065	364.516	354.838	402.907	-4.13504	400.24	401.573	368.222	371.227	310.761	369.725	390.886	388.942	384.852	388.227
		489	21	460.3	532.3	541.3	2015.9	2105	2124.7	2295.2	493.7	2282.9	2141.1	2154.5	1886.8	2241.9	2233.3	2214.7	489	5.09375	52.0032	60.1375	61.1543	57.765	339.977	360.11	364.561	354.883	403.087	-3.97687	400.308	401.698	368.267	371.295	310.806	369.781	391.044	389.1	384.898	388.347
		490	21	460.4	532.4	541.4	2016.2	2105.3	2125	2296	494.5	2283.3	2141.5	2154.9	1887	2242.6	2234	2215	490	5.10417	52.0144	60.1488	61.1656	57.7763	340.022	360.155	364.607	354.928	403.245	-3.8187	400.376	401.811	368.335	371.363	310.828	369.849	391.179	389.236	384.943	388.453
		491	21	460.5	532.5	541.5	2016.5	2105.6	2125.4	2296.8	495.3	2283.7	2141.9	2155.4	1887.3	2243.3	2234.7	2215.4	491	5.11458	52.0257	60.1601	61.1769	57.7876	340.067	360.2	364.674	354.981	403.404	-3.66053	400.444	401.924	368.403	371.453	310.874	369.928	391.315	389.372	385.011	388.566
		492	21	460.5	532.7	541.6	2016.8	2105.9	2125.7	2297.7	496.1	2284.1	2142.2	2155.8	1887.6	2244.1	2235.5	2215.7	492	5.125	52.0257	60.1827	61.1882	57.7989	340.113	360.246	364.72	355.026	403.584	-3.50236	400.511	402.048	368.448	371.521	310.919	369.984	391.473	389.53	385.056	388.686
		493	21	460.6	532.8	541.7	2017.1	2106.2	2126	2298.5	496.9	2284.5	2142.6	2156.2	1887.8	2244.8	2236.2	2216	493	5.13542	52.037	60.194	61.1994	57.8102	340.158	360.291	364.765	355.071	403.743	-3.34419	400.579	402.161	368.516	371.589	310.941	370.052	391.609	389.665	385.101	388.792
		494	21	460.7	532.9	541.8	2017.4	2106.5	2126.4	2299.3	497.7	2284.9	2143	2156.7	1888.1	2245.5	2236.9	2216.4	494	5.14583	52.0483	60.2053	61.2107	57.8214	340.203	360.336	364.833	355.124	403.901	-3.18601	400.647	402.274	368.583	371.679	310.987	370.131	391.744	389.801	385.169	388.905
		495	21	460.7	533.1	541.9	2017.7	2106.8	2126.7	2300.2	498.5	2285.3	2143.3	2157.1	1888.4	2246.3	2237.7	2216.7	495	5.15625	52.0483	60.2279	61.222	57.8327	340.248	360.381	364.878	355.169	404.081	-3.02784	400.715	402.398	368.629	371.747	311.032	370.188	391.902	389.959	385.214	389.025
		496	21	460.8	533.2	542	2018	2107.1	2127	2301	499.3	2285.7	2143.7	2157.5	1888.6	2247	2238.4	2217	496	5.16667	52.0596	60.2391	61.2333	57.844	340.293	360.426	364.923	355.214	404.24	-2.86967	400.783	402.511	368.696	371.815	311.054	370.256	392.038	390.095	385.259	389.131
		497	21	460.9	533.3	542.1	2018.3	2107.4	2127.4	2301.8	500.1	2286.1	2144.1	2158	1888.9	2247.7	2239.1	2217.4	497	5.17708	52.0709	60.2504	61.2446	57.8553	340.339	360.472	364.991	355.267	404.398	-2.7115	400.85	402.624	368.764	371.905	311.1	370.335	392.173	390.23	385.327	389.244
		498	21	460.9	533.5	542.2	2018.6	2107.7	2127.7	2302.7	500.9	2286.5	2144.4	2158.4	1889.2	2248.5	2239.9	2217.7	498	5.1875	52.0709	60.273	61.2559	57.8666	340.384	360.517	365.036	355.312	404.579	-2.55333	400.918	402.748	368.809	371.973	311.145	370.391	392.332	390.388	385.372	389.364
		499	21	461	533.6	542.3	2018.9	2108	2128	2303.5	501.7	2286.9	2144.8	2158.8	1889.4	2249.2	2240.6	2218	499	5.19792	52.0822	60.2843	61.2672	57.8779	340.429	360.562	365.081	355.357	404.737	-2.39516	400.986	402.861	368.877	372.041	311.167	370.459	392.467	390.524	385.417	389.47
		500	21	461.1	533.7	542.4	2019.2	2108.3	2128.4	2304.3	502.5	2287.3	2145.2	2159.3	1889.7	2249.9	2241.3	2218.4	500	5.20833	52.0935	60.2956	61.2785	57.8892	340.474	360.607	365.149	355.41	404.895	-2.23699	401.054	402.974	368.945	372.131	311.213	370.538	392.603	390.66	385.485	389.582
		501	21	461.1	533.9	542.5	2019.5	2108.6	2128.7	2305.2	503.3	2287.7	2145.5	2159.7	1890	2250.7	2242.1	2218.7	501	5.21875	52.0935	60.3182	61.2898	57.9005	340.519	360.652	365.194	355.455	405.076	-2.07882	401.121	403.099	368.99	372.199	311.258	370.594	392.761	390.818	385.53	389.703
		502	21	461.2	534	542.6	2019.8	2108.9	2129	2306	504.1	2288.1	2145.9	2160.1	1890.2	2251.4	2242.8	2219	502	5.22917	52.1048	60.3295	61.3011	57.9118	340.565	360.697	365.239	355.5	405.234	-1.92065	401.189	403.212	369.058	372.267	311.28	370.662	392.897	390.953	385.576	389.808
		503	21	461.3	534.1	542.7	2020.1	2109.2	2129.4	2306.8	504.9	2288.5	2146.3	2160.6	1890.5	2252.1	2243.5	2219.4	503	5.23958	52.1161	60.3408	61.3124	57.9231	340.61	360.743	365.307	355.553	405.392	-1.76248	401.257	403.325	369.126	372.357	311.326	370.741	393.032	391.089	385.643	389.921
		504	21	461.3	534.3	542.8	2020.4	2109.5	2129.7	2307.7	505.7	2288.9	2146.6	2161	1890.8	2252.9	2244.3	2219.7	504	5.25	52.1161	60.3634	61.3237	57.9344	340.655	360.788	365.352	355.598	405.573	-1.60431	401.325	403.449	369.171	372.425	311.371	370.798	393.19	391.247	385.688	390.042
